# Supplementary material for: Modeling vehicle ownership with machine learning techniques in the Greater Tamale Area, Ghana
Source: PLoS One. 2021 Feb 16;16(2):e0246044. doi: 10.1371/journal.pone.0246044 (PMC7886192; doi:10.1371/journal.pone.0246044)
Supplement: S1 Data — (IPYNB) [file pone.0246044.s001.ipynb]

# %% [code]
from sklearn.preprocessing import PolynomialFeatures,StandardScaler,label_binarize
from sklearn.pipeline import Pipeline, make_pipeline
from sklearn.linear_model import LogisticRegression
from sklearn.svm import LinearSVC
from sklearn.ensemble import RandomForestClassifier,ExtraTreesClassifier,AdaBoostClassifier
from sklearn import linear_model, tree,metrics
from sklearn.naive_bayes import GaussianNB
from sklearn.neighbors import KNeighborsClassifier
from sklearn.multiclass import OneVsRestClassifier
from sklearn.discriminant_analysis import LinearDiscriminantAnalysis
from sklearn.inspection import permutation_importance
from sklearn.model_selection import StratifiedKFold,cross_val_score
from sklearn.model_selection import cross_validate,cross_val_predict,train_test_split
from sklearn.metrics import classification_report,accuracy_score,precision_score, recall_score,make_scorer
from sklearn.metrics import confusion_matrix,roc_curve, auc, precision_recall_curve
from sklearn.metrics import cohen_kappa_score,average_precision_score
import numpy as np
import pandas as pd
from scipy import interp
import matplotlib.pyplot as plt
import seaborn as sn
%matplotlib inline

# %% [code]
feature=pd.read_csv('S1_features.csv')
pd.set_option("display.max_columns", 22)
feature.set_index('ID',inplace=True)

feature.head(2)

# %% [code]
train_set=pd.read_csv('S2_features_train_set.csv')
pd.set_option("display.max_columns", 22)
train_set.set_index('ID',inplace=True)

train_set.head(2)

# %% [code]
test_set=pd.read_csv('S3_features_test_set.csv')
pd.set_option("display.max_columns", 22)
test_set.set_index('ID',inplace=True)

test_set.head(2)

# %% [code]
feature_description=pd.read_csv('S7_feature_description.csv')
pd.set_option("display.max_colwidth", 150)

feature_description

# %% [code]
outcome=pd.read_csv('S4_Outcome.csv')
outcome.set_index('ID',inplace=True)

outcome.head(2)

# %% [code]
outcome_train=pd.read_csv('S5_outcome_train_set.csv')
outcome_train.set_index('ID',inplace=True)

outcome_train.head(2)

# %% [code]
outcome_test=pd.read_csv('S6_outcome_test_set.csv')
outcome_test.set_index('ID',inplace=True)

outcome_test.head(2)

# %% [code]
y_train=outcome_train.Vown

y_test=outcome_test.Vown

# %% [code]
outcome_descrition=pd.read_csv('S8_Outcome_description.csv')

outcome_descrition

# %% [code]
xb=feature.drop(['Secondary_lower','walking_cycling'],axis='columns')
xb.head(2)

# %% [code]
X=xb.values

print(X)

# %% [code]
y=outcome.Vown
y.head(2)

# %% [code]
fatures_names=xb.columns
class_names=['no_vehicle','motorcycle', 'car']
fatures_names

# %% [markdown]
# Permutation Feature Importance

# %% [code]
fig, ax = plt.subplots(3,3,figsize=(12,18),dpi=300)
# Training classifiers
lr=LogisticRegression(solver='newton-cg', multi_class='auto', C=1.0)
lr.fit(xb,y)
result_lr = permutation_importance(lr, xb, y, n_repeats=10, random_state=0,n_jobs=None)
sorted_idx_lr = result_lr.importances_mean.argsort()
y_ticks = np.arange(0, len(fatures_names))
ax[0,0].barh(y_ticks, result_lr.importances_mean[sorted_idx_lr])
ax[0,0].set_yticklabels(fatures_names[sorted_idx_lr],fontsize=6)
ax[0,0].set_yticks(y_ticks)
ax[0,0].grid(True)
ax[0,0].tick_params(labelsize=10, width=3)
ax[0,0].set_title('Logistic Regression',fontsize=12)

SGDC=linear_model.SGDClassifier(loss='log',max_iter=1000, tol=1e-3)
SGDC.fit(xb,y)
result_SGDC = permutation_importance(SGDC, xb, y, n_repeats=10, random_state=0,n_jobs=None)
sorted_idx_SGDC = result_SGDC.importances_mean.argsort()
y_ticks = np.arange(0, len(fatures_names))
ax[0,1].barh(y_ticks, result_SGDC.importances_mean[sorted_idx_SGDC])
ax[0,1].set_yticklabels(fatures_names[sorted_idx_SGDC],fontsize=6)
ax[0,1].set_yticks(y_ticks)
ax[0,1].grid(True)
ax[0,1].tick_params(labelsize=10, width=3)
ax[0,1].set_title('Stochastic Gradient',fontsize=12)

Lsvc=Pipeline((("scaler", StandardScaler()),
               ("linear_svc", LinearSVC
                (random_state=0, tol=1e-5,max_iter=10000,multi_class='ovr',loss='squared_hinge')),))
Lsvc.fit(xb,y)
result_Lsvc = permutation_importance(Lsvc, xb, y, n_repeats=10, random_state=0,n_jobs=None)
sorted_idx_Lsvc = result_Lsvc.importances_mean.argsort()
y_ticks = np.arange(0, len(fatures_names))
ax[0,2].barh(y_ticks, result_Lsvc.importances_mean[sorted_idx_Lsvc])
ax[0,2].set_yticklabels(fatures_names[sorted_idx_Lsvc],fontsize=6)
ax[0,2].set_yticks(y_ticks)
ax[0,2].grid(True)
ax[0,2].tick_params(labelsize=10, width=3)
ax[0,2].set_title('LinearSVC',fontsize=12)


model_tree=tree.DecisionTreeClassifier(max_depth=3, min_samples_leaf=2,random_state=10)
model_tree.fit(xb,y)
result_model_tree = permutation_importance(model_tree, xb, y, n_repeats=10, random_state=0,n_jobs=None)
sorted_idx_model_tree = result_model_tree.importances_mean.argsort()
y_ticks = np.arange(0, len(fatures_names))
ax[1,0].barh(y_ticks, result_model_tree.importances_mean[sorted_idx_model_tree])
ax[1,0].set_yticklabels(fatures_names[sorted_idx_model_tree],fontsize=6)
ax[1,0].set_yticks(y_ticks)
ax[1,0].grid(True)
ax[1,0].tick_params(labelsize=10, width=3)
ax[1,0].set_title('Decision Tree',fontsize=12)


model_forest=RandomForestClassifier(n_estimators=40,random_state=10,min_samples_split=0.1,max_depth=None)
model_forest.fit(xb,y)
result_model_forest = permutation_importance(model_forest, xb, y, n_repeats=10, random_state=0,n_jobs=None)
sorted_idx_model_forest = result_model_forest.importances_mean.argsort()
y_ticks = np.arange(0, len(fatures_names))
ax[1,1].barh(y_ticks, result_model_forest.importances_mean[sorted_idx_model_forest])
ax[1,1].set_yticklabels(fatures_names[sorted_idx_model_forest],fontsize=6)
ax[1,1].set_yticks(y_ticks)
ax[1,1].grid(True)
ax[1,1].tick_params(labelsize=10, width=3)
ax[1,1].set_title('Random Foresst',fontsize=12)


model_ExTree = ExtraTreesClassifier(n_estimators=60,random_state=10,min_samples_split=0.1,)
model_ExTree.fit(xb,y)
result_model_ExTreet = permutation_importance(model_ExTree, xb, y, n_repeats=10, random_state=0,n_jobs=None)
sorted_idx_model_ExTree = result_model_ExTreet.importances_mean.argsort()
y_ticks = np.arange(0, len(fatures_names))
ax[1,2].barh(y_ticks, result_model_ExTreet.importances_mean[sorted_idx_model_ExTree])
ax[1,2].set_yticklabels(fatures_names[sorted_idx_model_ExTree],fontsize=6)
ax[1,2].set_yticks(y_ticks)
ax[1,2].grid(True)
ax[1,2].tick_params(labelsize=10, width=3)
ax[1,2].set_title('Extremely Randomized Tree',fontsize=12)


adaboost = AdaBoostClassifier(random_state=0,learning_rate=0.8)
adaboost.fit(xb,y)
result_adaboost = permutation_importance(adaboost, xb, y, n_repeats=10, random_state=0,n_jobs=None)
sorted_idx_adaboost = result_adaboost.importances_mean.argsort()
y_ticks = np.arange(0, len(fatures_names))
ax[2,0].barh(y_ticks, result_adaboost.importances_mean[sorted_idx_adaboost])
ax[2,0].set_yticklabels(fatures_names[sorted_idx_adaboost],fontsize=6)
ax[2,0].set_yticks(y_ticks)
ax[2,0].grid(True)
ax[2,0].tick_params(labelsize=10, width=3)
ax[2,0].set_title('Adaboost',fontsize=12)


model_gnb = GaussianNB()
model_gnb.fit(xb,y)
result_model_gnb = permutation_importance(model_gnb, xb, y, n_repeats=10, random_state=0,n_jobs=None)
sorted_idx_model_gnb = result_model_gnb.importances_mean.argsort()
y_ticks = np.arange(0, len(fatures_names))
ax[2,1].barh(y_ticks, result_model_gnb.importances_mean[sorted_idx_model_gnb])
ax[2,1].set_yticklabels(fatures_names[sorted_idx_model_gnb],fontsize=6)
ax[2,1].set_yticks(y_ticks)
ax[2,1].grid(True)
ax[2,1].tick_params(labelsize=10, width=3)
ax[2,1].set_title('GaussianNB',fontsize=12)


neigh = KNeighborsClassifier(n_neighbors=5,)
neigh.fit(xb,y)
result_neigh = permutation_importance(neigh, xb, y, n_repeats=10, random_state=0,n_jobs=None)
sorted_idx_neigh = result_neigh.importances_mean.argsort()
y_ticks = np.arange(0, len(fatures_names))
ax[2,2].barh(y_ticks, result_neigh.importances_mean[sorted_idx_neigh])
ax[2,2].set_yticklabels(fatures_names[sorted_idx_neigh],fontsize=6)
ax[2,2].set_yticks(y_ticks)
ax[2,2].grid(True)
ax[2,2].tick_params(labelsize=10, width=3)
ax[2,2].set_title('KNeigborhod',fontsize=12)

plt.subplots_adjust(wspace=0.5)
plt.subplots_adjust(hspace=0.2)
#plt.suptitle("Permutation Importance of each Classifier", fontsize=18, fontweight='bold')
plt.savefig('permutation_importance2.tif',bbox_inches="tight")

plt.show()

# %% [markdown]
# Droping  Features that is not in the Top 5 for Any of the Classifiers

# %% [code]
train_set1=train_set.drop(['Density','CHS','BLanes','MBus','taxi','HND'],axis='columns')

test_set1=test_set.drop(['Density','CHS','BLanes','MBus','taxi','HND'],axis='columns')

# %% [markdown]
# Dimension Reduction with Linear Discriminat Analysis

# %% [code]
lda = make_pipeline(StandardScaler(),
                    LinearDiscriminantAnalysis(solver='eigen',n_components=2))
x_lda=lda.fit(train_set1,y_train)

x_train=lda.transform(train_set1)

x_test=lda.transform(test_set1)

# %% [markdown]
# Logistic regression model Training

# %% [code]
# Logistic regreesion model fitting
lr=LogisticRegression(solver='newton-cg', multi_class='multinomial', C=0.8)
score_lr=cross_val_score((lr), x_train, y_train,cv=10, scoring='accuracy')

# The mean score and the 95% confidence interval of the score estimate
print("Accuracy: %0.2f (+/- %0.2f)" % (score_lr.mean(), score_lr.std() * 2))

# %% [code]
ylr_train_pred = cross_val_predict(lr, x_test, y_test,cv=10)

cmlr=confusion_matrix(y_test,ylr_train_pred)
cmlr

# %% [code]
lr_pr_score=precision_score(y_test,ylr_train_pred, average='micro')

lr_rc_score=recall_score(y_test,ylr_train_pred, average='micro')

lr_ck_score=cohen_kappa_score(y_test,ylr_train_pred)

print("Precision: %0.2f , Recall: %0.2f and cohen_kappa:%0.2f " % (lr_pr_score, lr_rc_score,lr_ck_score))

# %% [code]
lr_report=classification_report(y_test,ylr_train_pred, target_names=['no vehicle','motorcycle','car'])

print(lr_report)

# %% [code]
f=open('Classification_Report.txt','a')

f.write('\n Logistic Regression_report\n' + lr_report)
f.close()

# %% [markdown]
# Stochastic Gradient Classiffier

# %% [code]
# Logistic regreesion model fitting
SGDC=linear_model.SGDClassifier(loss='modified_huber',max_iter=1000, tol=1e-3, random_state=15)

score_SGDC=cross_val_score((SGDC), x_train, y_train, cv=10, scoring='accuracy')

# The mean score and the 95% confidence interval of the score estimate
print("Accuracy: %0.2f (+/- %0.2f)" % (score_SGDC.mean(), score_SGDC.std() * 2))

# %% [code]
y_SGDC_pred = cross_val_predict(SGDC, x_test, y_test ,cv=10)

cm_SGDC=confusion_matrix(y_test,y_SGDC_pred)
cm_SGDC

# %% [code]
SGD_pr_score=precision_score(y_test,y_SGDC_pred, average='micro')

SGD_rc_score=recall_score(y_test,y_SGDC_pred, average='micro')

SGD_ck_score=cohen_kappa_score(y_test,y_SGDC_pred)

print("Precision: %0.2f , Recall: %0.2f and Cohen_kappa:%0.2f " % (SGD_pr_score, SGD_rc_score,SGD_ck_score))

# %% [code]
SGDC_report=classification_report(y_test,y_SGDC_pred, target_names=['no vehicle','motorcycle','car'])

print(SGDC_report)

# %% [code]
f=open('Classification_Report.txt','a')

f.write('\n Stochastic Gradient_report\n' + SGDC_report)
f.close()

# %% [markdown]
# Linear SVC

# %% [code]
# Support Vector Machine model fitting
Lsvc=Pipeline((
("scaler", StandardScaler()),
("linear_svc", LinearSVC(random_state=0, tol=1e-5,max_iter=10000,multi_class='ovr',loss='squared_hinge')),))

score_Lsvc=cross_val_score((Lsvc), x_train, y_train, cv=10, scoring='accuracy')

# The mean score and the 95% confidence interval of the score estimate
print("Accuracy: %0.2f (+/- %0.2f)" % (score_Lsvc.mean(), score_Lsvc.std() * 2))

# %% [code]
y_Lsvc_pred = cross_val_predict(Lsvc,  x_test, y_test ,cv=10)

cm_Lsvc=confusion_matrix(y_test,y_Lsvc_pred)
cm_Lsvc

# %% [code]
Lsvc_pr_score=precision_score(y_test,y_Lsvc_pred, average='micro')

Lsvc_rc_score=recall_score(y_test,y_Lsvc_pred, average='micro')

Lsvc_ck_score=cohen_kappa_score(y_test,y_Lsvc_pred)

print("Precision: %0.2f , Recall: %0.2f and Cohen_kappa:%0.2f " % (Lsvc_pr_score, Lsvc_rc_score,Lsvc_ck_score))

# %% [code]
Lsvc_report=classification_report(y_test,y_Lsvc_pred, target_names=['no vehicle','motorcycle','car'])

print(Lsvc_report)

# %% [code]
f=open('Classification_Report.txt','a')

f.write('\n LinearSVC_report\n' + Lsvc_report)
f.close()

# %% [markdown]
# Decision Tree Classiffier

# %% [code]
# Decision Tree model fitting
model_tree=tree.DecisionTreeClassifier(criterion='entropy',max_depth=3, min_samples_leaf=2,random_state=10)

score_tree=cross_val_score((model_tree), x_train, y_train ,cv=10, scoring='accuracy')

# The mean score and the 95% confidence interval of the score estimate
print("Accuracy: %0.2f (+/- %0.2f)" % (score_tree.mean(), score_tree.std() * 2))

# %% [code]
y_tree_pred = cross_val_predict(model_tree, x_test, y_test ,cv=10)

cm_tree=confusion_matrix(y_test,y_tree_pred)
cm_tree

# %% [code]
tree_pr_score=precision_score(y_test,y_tree_pred, average='micro')

tree_rc_score=recall_score(y_test,y_tree_pred, average='micro')

tree_ck_score=cohen_kappa_score(y_test,y_tree_pred)

print("Precision: %0.2f , Recall: %0.2f and Cohen_kappa:%0.2f " % (tree_pr_score, tree_rc_score,tree_ck_score))

# %% [code]
tree_report=classification_report(y_test,y_tree_pred, target_names=['no vehicle','motorcycle','car'])

print(tree_report)

# %% [code]
f=open('Classification_Report.txt','a')

f.write('\n Decision Tree_report\n' + tree_report)
f.close()

# %% [markdown]
# Random Forests

# %% [code]
# Random forest model fitting
model_forest=RandomForestClassifier(n_estimators=15,random_state=10,min_samples_split=0.1,max_depth=None,)

score_forest=cross_val_score((model_forest),x_train, y_train ,cv=10, scoring='accuracy')

# The mean score and the 95% confidence interval of the score estimate
print("Accuracy: %0.2f (+/- %0.2f)" % (score_forest.mean(), score_forest.std() * 2))

# %% [code]
y_forest_pred = cross_val_predict(model_forest, x_test, y_test ,cv=10)

cm_forest=confusion_matrix(y_test,y_forest_pred)
cm_forest

# %% [code]
forest_pr_score=precision_score(y_test,y_forest_pred, average='micro')

forest_rc_score=recall_score(y_test,y_forest_pred, average='micro')

forest_ck_score=cohen_kappa_score(y_test,y_forest_pred)

print("Precision: %0.2f , Recall: %0.2f and Cohen_kappa:%0.2f " % (forest_pr_score, forest_rc_score,forest_ck_score))

# %% [code]
forest_report=classification_report(y_test,y_forest_pred, target_names=['no vehicle','motorcycle','car'])

print(forest_report)

# %% [code]
f=open('Classification_Report.txt','a')

f.write('\n Random Forest_report\n' + forest_report)
f.close()

# %% [markdown]
# Extremely Randomized Trees

# %% [code]
# Extra Tree model fitting
model_ExTree =ExtraTreesClassifier(n_estimators=25,random_state=10,min_samples_split=0.1,)

score_ExTree=cross_val_score((model_ExTree), x_train, y_train ,cv=10, scoring='accuracy')


# The mean score and the 95% confidence interval of the score estimate
print("Accuracy: %0.2f (+/- %0.2f)" % (score_ExTree.mean(), score_ExTree.std() * 2))

# %% [code]
y_ExTree_pred = cross_val_predict(model_ExTree, x_test, y_test, cv=10)

cm_ExTree=confusion_matrix(y_test,y_ExTree_pred)
cm_ExTree

# %% [code]
ExTree_pr_score=precision_score(y_test,y_ExTree_pred, average='micro')

ExTree_rc_score=recall_score(y_test,y_ExTree_pred, average='micro')

ExTree_ck_score=cohen_kappa_score(y_test,y_ExTree_pred)

print("Precision: %0.2f , Recall: %0.2f and Cohen_kappa:%0.2f " % (ExTree_pr_score, ExTree_rc_score,ExTree_ck_score))

# %% [code]
ExTree_report=classification_report(y_test,y_ExTree_pred, target_names=['no vehicle','motorcycle','car'])

print(ExTree_report)

# %% [code]
f=open('Classification_Report.txt','a')

f.write('\n Extremely Randomized Trees_report\n' + ExTree_report)
f.close()

# %% [markdown]
# AdaBoost Basic Classifier

# %% [code]
# AdaBoostClassifier model fitting
# Base estimator
model_tree=tree.DecisionTreeClassifier( criterion='entropy',max_depth=3, min_samples_leaf=4,random_state=10)

adaboost = AdaBoostClassifier(base_estimator=model_tree, random_state=0,learning_rate=0.8)

score_adaboost=cross_val_score((adaboost), x_train, y_train, cv=10, scoring='accuracy')

# The mean score and the 95% confidence interval of the score estimate
print("Accuracy: %0.2f (+/- %0.2f)" % (score_adaboost.mean(), score_adaboost.std() * 2))

# %% [code]
y_adaboost_pred = cross_val_predict(adaboost, x_test, y_test, cv=10)

cm_adaboost=confusion_matrix(y_test,y_adaboost_pred)
cm_adaboost

# %% [code]
adaboost_pr_score=precision_score(y_test,y_adaboost_pred, average='micro')

adaboost_rc_score=recall_score(y_test,y_adaboost_pred, average='micro')

adaboost_ck_score=cohen_kappa_score(y_test,y_adaboost_pred)

print("Precision: %0.2f , Recall: %0.2f and Cohen_kappa:%0.2f " % (adaboost_pr_score, adaboost_rc_score,adaboost_ck_score))

# %% [code]
adaboost_report=classification_report(y_test,y_adaboost_pred, target_names=['no vehicle','motorcycle','car'])

print(adaboost_report)

# %% [code]
f=open('Classification_Report.txt','a')

f.write('\n Adaboost_Basic_report\n' + adaboost_report)
f.close()

# %% [markdown]
# GaussianNB

# %% [code]
gnb = GaussianNB()

score_gnb=cross_val_score((gnb),  x_train, y_train, cv=10, scoring='accuracy')

# The mean score and the 95% confidence interval of the score estimate
print("Accuracy: %0.2f (+/- %0.2f)" % (score_gnb.mean(), score_gnb.std() * 2))

# %% [code]
y_gnb_pred = cross_val_predict(gnb, x_test, y_test, cv=10)

cm_gnb=confusion_matrix(y_test,y_gnb_pred)
cm_gnb

# %% [code]
gnb_pr_score=precision_score(y_test,y_gnb_pred, average='micro')

gnb_rc_score=recall_score(y_test,y_gnb_pred, average='micro')

gnb_ck_score=cohen_kappa_score(y_test,y_gnb_pred)

print("Precision: %0.2f , Recall: %0.2f and Cohen_kappa:%0.2f " % (gnb_pr_score, gnb_rc_score,gnb_ck_score))

# %% [code]
gnb_report=classification_report(y_test,y_gnb_pred, target_names=['no vehicle','motorcycle','car'])

print(gnb_report)

# %% [code]
f=open('Classification_Report.txt','a')

f.write('\n MultinomialNB_report\n' + gnb_report)
f.close()

# %% [markdown]
# K-Neighbors Classifier

# %% [code]
# K-Neighbors model fitting

neigh =Pipeline((("scaler", StandardScaler()),
               ("K-Neihbors", KNeighborsClassifier(n_neighbors=5,)),))

score_neigh=cross_val_score((neigh),x_train, y_train, cv=10, scoring='accuracy')

# The mean score and the 95% confidence interval of the score estimate
print("Accuracy: %0.2f (+/- %0.2f)" % (score_neigh.mean(), score_neigh.std() * 2))

# %% [code]
y_neigh_pred = cross_val_predict(neigh, x_test, y_test,cv=10)

cm_neigh=confusion_matrix(y_test,y_neigh_pred)
cm_neigh

# %% [code]
neigh_pr_score=precision_score(y_test,y_neigh_pred, average='micro')

neigh_rc_score=recall_score(y_test,y_neigh_pred, average='micro')

neigh_ck_score=cohen_kappa_score(y_test,y_neigh_pred)

print("Precision: %0.2f , Recall: %0.2f and Cohen_kappa:%0.2f " % (neigh_pr_score, neigh_rc_score,neigh_ck_score))

# %% [code]
neigh_report=classification_report(y_test,y_neigh_pred, target_names=['no vehicle','motorcycle','car'])

print(neigh_report)

# %% [code]
f=open('Classification_Report.txt','a')

f.write('\n K-Neighbors_report\n' + neigh_report)
f.close()

# %% [markdown]
# Receiver Operating Characteristic

# %% [code]
plt.figure(figsize=(6.4,4.8),dpi=300)
model_tree=tree.DecisionTreeClassifier(criterion='entropy',max_depth=3, min_samples_leaf=2,random_state=10)

# Binarize the output
y1 = label_binarize(y, classes=[0, 1, 2])

# shuffle and split training and test sets
X_train, X_test, Y_train, Y_test = train_test_split(X, y1, test_size=.20, random_state=0)
        
# Add the models to the list that you want to view on the ROC plot
models = [
    {
        'label': 'Logistic Regression',
        'model': OneVsRestClassifier(LogisticRegression(solver='newton-cg', multi_class='auto', C=1.0)),
        'color':  "#FF0000",
        },
    {
        'label': 'Stocahatic Gradient',
        'model': OneVsRestClassifier(linear_model.SGDClassifier(loss='log',max_iter=1000, tol=1e-3)),
        'color':  "#00FF00",
    },
    
     {
        'label': 'LinearSVC',
        'model': OneVsRestClassifier(Pipeline((("scaler", StandardScaler()),
               ("linear_svc", LinearSVC
                (random_state=0, tol=1e-5,max_iter=10000,multi_class='ovr',loss='squared_hinge')),))),
        'color': '#008000'
    }
    
     ,{
        'label': 'Decision Tree',
        'model':  OneVsRestClassifier(tree.DecisionTreeClassifier(criterion='entropy',max_depth=3, min_samples_leaf=2,random_state=10)),
          'color':  "#FFFF00",
    }
    
    ,{
        'label': 'RandomForest',
        'model': OneVsRestClassifier(RandomForestClassifier
                                     (n_estimators=15,random_state=10,min_samples_split=0.1,max_depth=None)),
         'color':  "#0000FF",
    }
    
    ,{
        'label': 'Extra Tree',
        'model':  OneVsRestClassifier(ExtraTreesClassifier(n_estimators=60,random_state=10,min_samples_split=0.1,)),
        'color':  "#00FFFF",
    }
    ,{
        'label': 'AdaBoost',
        'model':OneVsRestClassifier(AdaBoostClassifier(base_estimator=model_tree, random_state=0,learning_rate=0.8)),
        'color': '#FF00FF',
    }
     ,{
        'label': 'GaussianNB',
        'model':  OneVsRestClassifier(GaussianNB()),
          'color': '#C0C0C0',
    }
    ,{
        'label': 'K-Neighbors',
        'model':  OneVsRestClassifier(Pipeline((("scaler", StandardScaler()),
               ("K-Neihbors", KNeighborsClassifier(n_neighbors=5,)),))),
         'color': '#008000',
    }
    
]


# Below for loop iterates through your models list
for m in models:
    # select the model
    model = m['model'] 
    
    # train the model and predict the test data
    try:
        
        y_score=model.fit(X_train,Y_train).predict_proba(X_test)
        
    except Exception as e:
        
        print('exception occured: ', e)
        
        y_score=model.fit(X_train,Y_train).decision_function(X_test)
        
        
        
    # Compute False postive rate, and True positive rate
    fpr, tpr,_= metrics.roc_curve(Y_test.ravel(), y_score.ravel())
    
    # Calculate Area under the curve to display on the plot
    roc_auc = auc(fpr, tpr)
    
    # Now, plot the computed values
    plt.plot(fpr, tpr, label='%s ROC (area = %0.2f)' % (m['label'], roc_auc),color=m['color'])

# Custom settings for the plot 
plt.plot([0, 1], [0, 1],'r--')
plt.xlim([0.0, 1.0])
plt.ylim([0.0, 1.05])
plt.grid(True)
plt.xlabel('1-Specificity(False Positive Rate)',fontsize=10)
plt.ylabel('Sensitivity(True Positive Rate)',fontsize=10)
plt.title('Receiver Operating Characteristic (ROC)',fontsize=12)
plt.legend(loc="lower right",fontsize=10)
plt.savefig('ROC Curve_selected_models.tif',bbox_inches="tight")
plt.show()   # Display
