# Supplementary material for: Modeling vehicle ownership with machine learning techniques in the Greater Tamale Area, Ghana
Source: PLoS One. 2021 Feb 16;16(2):e0246044. doi: 10.1371/journal.pone.0246044 (PMC7886192; doi:10.1371/journal.pone.0246044)
Supplement: S1 File — (CSV) [file pone.0246044.s002.csv]

ID	Density	Distance	Time	Gender	Age	MaritalStatus	HouseholdSize	CHS	OcR	IncomeT	METT	BLanes	MBus	walking_cycling	M_motocycle	M_car	tricycle_taxi	taxi	Secondary_lower	HND	Degree	Posgraduate
1	0	3.5	15	1	43	0	5	2	0	1.4	0	1	1	0	0	0	0	1	0	1	0	0
2	1	3	5	1	36	1	4	2	0	0.45	0.3	0	1	0	0	1	0	0	1	0	0	0
3	1	3	7	1	55	0	4	1	0	1.5	0.03	1	0	0	1	0	0	0	0	1	0	0
4	1	5	10	1	34	0	4	1	0	1.35	0.025	1	0	0	1	0	0	0	0	1	0	0
5	1	3	7	1	48	1	1	6	0	0.75	0.03	1	0	0	1	0	0	0	0	1	0	0
6	1	4	12	1	38	0	4	5	0	1.5	0.12	0	0	0	1	0	0	0	0	1	0	0
7	1	9.2	25	1	44	0	6	0	1	2.85	0.35	1	0	1	0	0	0	0	0	0	1	0
8	1	11	30	1	52	0	3	1	0	1.05	0.085	1	1	0	1	0	0	0	0	0	0	1
9	0	3.4	10	1	36	0	3	1	0	0.85	0.12	1	0	0	1	0	0	0	1	0	0	0
10	1	5	7	1	48	1	1	0	0	1.25	0.15	0	0	1	0	0	0	0	0	1	0	0
11	1	12.5	40	0	27	0	2	0	0	1.3	0.08	1	0	0	1	0	0	0	1	0	0	0
12	1	9.7	28	0	22	1	3	2	0	1.15	0.05	1	0	1	0	0	0	0	0	1	0	0
13	1	2	5	1	46	0	6	4	1	3.25	0.25	0	0	1	0	0	0	0	0	0	1	0
14	1	2	5	1	45	0	5	3	1	4.5	0.12	1	0	1	0	0	0	0	0	0	1	0
15	0	8.1	25	0	36	0	2	0	0	0.4	0.03	1	1	1	0	0	0	0	1	0	0	0
16	1	15	38	1	53	0	7	4	1	4.35	0.1	1	0	1	0	0	0	0	0	0	1	0
17	1	15	40	0	49	1	1	0	0	0.622	0.05	1	0	1	0	0	0	0	1	0	0	0
18	0	3	8	0	38	1	1	0	0	0.602	0.1	1	1	0	1	0	0	0	1	0	0	0
19	1	3	12	1	23	1	1	0	0	1.086	0.042	1	1	0	0	0	1	0	0	1	0	0
20	1	17	45	1	36	0	4	2	1	3.075	0.05	1	0	0	1	0	0	0	0	0	1	0
21	1	13.5	22	1	42	0	3	1	1	3.22	0.05	1	0	0	1	0	0	0	0	0	1	0
22	1	8.5	19	0	48	0	5	3	0	4.2	0.03	0	1	0	0	1	0	0	0	0	0	1
23	0	0.3	5	0	48	1	15	5	0	0.37	0	1	0	0	0	0	0	1	0	0	0	1
24	1	1	5	1	22	1	5	3	0	0.5	0.02	0	1	0	0	0	0	1	0	0	0	1
25	1	4	12	1	35	0	6	3	0	0.35	0.05	0	0	0	1	0	0	0	0	0	0	1
26	0	1	5	0	34	1	1	0	0	0.72	0.02	1	0	0	1	0	0	0	1	0	0	0
27	1	14	35	1	34	0	6	4	1	3.6	0.7	1	0	1	0	0	0	0	0	0	1	0
28	1	2	5	0	40	0	8	5	0	0.65	0.06	0	1	0	0	0	1	0	0	0	0	1
29	0	3	7	1	50	0	6	4	1	2.59	1	0	1	1	0	0	0	0	0	0	1	0
30	1	6.5	12	1	38	0	4	2	1	2.95	0.3	1	1	1	0	0	0	0	0	0	1	0
31	1	6.5	17	0	42	1	7	3	0	1.2	0	0	1	0	0	0	0	1	0	1	0	0
32	1	5	12	1	35	0	7	4	1	3.56	0.5	1	1	1	0	0	0	0	0	0	1	0
33	1	12	28	1	32	0	5	3	1	1.85	0.3	0	0	0	1	0	0	0	0	0	1	0
34	0	5.6	16	1	33	0	6	3	1	3.45	1	1	0	1	0	0	0	0	0	0	1	0
35	0	7.1	18	1	32	0	5	2	1	1.5	0.09	0	1	0	1	0	0	0	0	0	1	0
36	1	3	8	1	36	0	6	3	1	3	0.5	1	1	1	0	0	0	0	0	0	1	0
37	1	5.2	15	1	51	0	5	2	1	4	0.3	1	1	1	0	0	0	0	0	0	1	0
38	1	2.3	7	1	50	0	8	5	1	4.2	0.5	1	0	1	0	0	0	0	0	0	1	0
39	0	2.1	6	1	36	0	4	1	1	3.5	1	1	0	1	0	0	0	0	0	0	1	0
40	1	3.6	12	1	46	0	7	3	1	4.75	0.2	1	0	1	0	0	0	0	0	0	1	0
41	0	15	28	1	51	0	8	4	1	3.75	0.15	0	0	0	1	0	0	0	0	0	1	0
42	1	12	33	1	39	0	6	2	1	2.2	0.2	1	0	1	0	0	0	0	0	1	0	0
43	1	7	12	1	47	0	9	5	1	3.7	0.5	1	1	1	0	0	0	0	0	0	1	0
44	1	1	5	1	40	0	6	3	1	3	0.8	0	0	1	0	0	0	0	0	0	1	0
45	0	10	25	1	40	0	7	4	1	2.6	0.45	1	0	1	0	0	0	0	0	0	1	0
46	1	7	15	1	48	0	6	3	1	4.2	0.6	1	1	1	0	0	0	0	0	0	1	0
47	1	13.5	40	1	38	0	7	4	1	3.35	0.4	1	1	1	0	0	0	0	0	0	1	0
48	1	6	15	0	45	0	8	5	1	3	0.8	0	1	1	0	0	0	0	0	0	1	0
49	1	12.5	33	1	53	0	7	3	1	2.5	0.12	0	0	0	1	0	0	0	0	0	1	0
50	1	5	13	1	42	0	6	2	1	4.5	0.8	0	0	1	0	0	0	0	0	0	1	0
51	1	3.5	10	1	39	0	5	2	1	4.25	0.5	1	0	1	0	0	0	0	0	0	1	0
52	1	4	11	1	43	0	4	1	1	3.45	0.12	0	1	0	1	0	0	0	0	0	1	0
53	1	4	8	1	40	0	5	2	1	4.8	0.3	0	0	0	1	0	0	0	0	0	1	0
54	1	4.5	7	1	38	0	5	3	1	2.25	1	1	0	1	0	0	0	0	0	0	1	0
55	1	1	5	1	43	0	5	2	1	2.35	0.5	1	0	1	0	0	0	0	0	0	1	0
56	1	7.5	20	1	48	0	6	3	1	3.5	0.3	0	1	1	0	0	0	0	0	0	1	0
57	1	1.5	5	0	35	0	8	4	1	3	0.3	1	1	1	0	0	0	0	0	0	1	0
58	1	1	5	1	34	0	6	2	1	3	0.5	0	0	1	0	0	0	0	0	0	1	0
59	1	1	5	1	37	0	4	2	1	3	0.08	0	0	0	1	0	0	0	0	0	1	0
60	0	8.2	20	1	29	0	5	3	1	3.32	0.4	1	0	1	0	0	0	0	0	0	1	0
61	1	7.5	15	1	31	0	8	6	1	4.8	1	1	1	1	0	0	0	0	0	0	1	0
62	0	8.4	22	1	43	0	4	1	1	2.78	0.15	1	0	0	1	0	0	0	0	0	1	0
63	1	10.4	35	1	38	0	6	4	1	3.32	0.6	0	0	1	0	0	0	0	0	0	1	0
64	0	2.1	6	1	36	0	10	6	1	3.232	0.35	0	0	1	0	0	0	0	0	0	1	0
65	1	1.5	5	1	34	0	3	2	1	3	0.2	1	0	1	0	0	0	0	0	0	1	0
66	1	9.2	18	1	33	0	4	2	1	3	0.15	1	0	0	1	0	0	0	0	0	1	0
67	0	3	8	1	52	0	8	3	1	3.35	0.45	1	0	1	0	0	0	0	0	0	1	0
68	1	2.5	7	1	31	0	3	0	0	0.95	0.05	1	1	0	1	0	0	0	1	0	0	0
69	1	3.8	9	1	48	0	6	4	1	3.52	0.5	1	0	1	0	0	0	0	0	0	1	0
70	1	1	5	1	52	0	4	2	1	2.75	0.35	0	0	1	0	0	0	0	0	0	1	0
71	0	2.8	7	1	33	0	3	1	0	1.2	0.05	1	0	0	1	0	0	0	1	0	0	0
72	1	4	25	1	38	0	10	5	1	2.65	0.3	0	0	1	0	0	0	0	0	0	1	0
73	0	6.4	20	1	30	1	2	0	0	1.35	0.12	1	1	0	1	0	0	0	0	1	0	0
74	0	1	3	1	28	1	12	3	0	0.75	0	1	0	0	0	0	0	1	0	1	0	0
75	1	18	50	0	25	1	5	0	0	1.45	0.1	0	0	0	1	0	0	0	0	1	0	0
76	1	4	12	1	26	1	1	0	0	0.5	0.02	1	1	0	0	0	0	1	0	1	0	0
77	1	5	30	1	36	0	2	8	0	0.95	0.06	1	0	0	1	0	0	0	0	0	0	1
78	1	5	20	1	35	0	4	2	1	3.3	0.25	1	1	1	0	0	0	0	0	0	1	0
79	1	7.9	18	0	34	0	4	2	0	0.65	0.05	1	0	0	1	0	0	0	1	0	0	0
80	1	5	30	0	30	0	6	2	0	0.5	0.03	0	0	0	1	0	0	0	1	0	0	0
81	1	8	40	0	33	0	2	0	1	1.85	0.65	0	0	1	0	0	0	0	0	1	0	0
82	0	5	18	0	25	1	7	4	0	0.3	0.09	0	0	0	0	0	1	0	0	0	0	1
83	1	5	20	1	35	0	5	1	0	1.65	0.15	1	0	0	1	0	0	0	0	1	0	0
84	1	17	60	0	29	0	8	4	0	1.35	0.1	0	0	0	1	0	0	0	0	1	0	0
85	0	8	45	1	28	0	3	4	0	1.4	0.08	0	1	0	1	0	0	0	0	1	0	0
86	0	9.5	30	1	29	0	2	0	0	0.98	0.2	1	0	0	1	0	0	0	1	0	0	0
87	0	15	40	1	30	0	1	0	0	1.5	0.6	0	1	0	1	0	0	0	0	1	0	0
88	0	13	60	0	26	1	6	1	0	1.2	0.05	1	1	0	1	0	0	0	1	0	0	0
89	1	18	65	1	30	1	3	1	0	0.85	0.3	1	0	0	1	0	0	0	1	0	0	0
90	1	14	30	0	22	1	1	0	0	0.7	0.2	0	1	0	0	0	1	0	0	1	0	0
91	1	15	20	1	28	1	2	1	0	3.52	0.5	0	1	1	0	0	0	0	0	0	1	0
92	0	16.5	60	1	27	1	7	3	0	0.7	0.2	0	0	0	1	0	0	0	1	0	0	0
93	1	12.5	35	1	30	0	3	1	0	0.75	0.2	0	0	0	1	0	0	0	0	1	0	0
94	0	2.5	10	1	29	1	1	0	0	0.52	0.12	1	0	0	0	0	1	0	1	0	0	0
95	1	16.8	70	1	30	1	8	3	0	1.25	0.13	0	1	0	1	0	0	0	0	1	0	0
96	1	1	4	1	50	0	8	3	1	1.5	0.5	0	0	1	0	0	0	0	0	1	0	0
97	0	10.5	25	1	37	0	4	2	0	0.85	0.2	0	1	0	1	0	0	0	0	0	0	1
98	0	3	20	1	30	0	5	3	1	3.2	0.3	1	0	0	1	0	0	0	0	0	1	0
99	0	15	10	1	35	1	5	4	1	1.62	0.4	1	1	1	0	0	0	0	1	0	0	0
100	1	10	30	0	29	0	3	1	0	0.65	0.1	1	0	0	1	0	0	0	1	0	0	0
101	0	2.5	10	0	44	0	8	5	1	1.7	0.1	1	1	0	0	1	0	0	0	1	0	0
102	0	8.5	20	1	52	0	8	4	1	5	0.4	1	0	1	0	0	0	0	0	0	1	0
103	1	10	15	1	39	0	6	3	1	2.3	0.8	0	0	1	0	0	0	0	0	1	0	0
104	0	17	50	0	35	0	4	2	0	1.25	0.15	0	1	0	1	0	0	0	0	0	0	1
105	0	5	10	1	32	0	3	0	1	2	0.05	1	0	0	1	0	0	0	0	0	1	0
106	0	5	15	0	29	0	2	0	0	1.2	0.1	1	0	0	1	0	0	0	1	0	0	0
107	0	1	5	1	37	0	5	3	1	2.5	0.5	0	0	1	0	0	0	0	0	0	1	0
108	1	7.5	23	0	28	1	6	2	0	1	0.1	0	1	0	0	1	0	0	1	0	0	0
109	1	14.5	30	1	30	0	3	1	0	0.95	0.15	0	1	0	1	0	0	0	1	0	0	0
110	0	4.2	8	0	29	0	2	0	0	1.2	0.1	0	0	0	1	0	0	0	0	1	0	0
111	0	1.5	5	1	28	0	2	0	0	0.9	0.1	1	0	0	1	0	0	0	1	0	0	0
112	0	3.5	30	1	35	0	7	3	1	1.8	0.12	1	0	0	1	0	0	0	0	1	0	0
113	1	12.8	20	1	31	0	3	1	1	2.3	0.12	1	0	0	1	0	0	0	0	0	1	0
114	0	4	10	1	34	0	6	2	1	1.5	0.05	1	0	0	1	0	0	0	0	1	0	0
115	1	10	15	1	28	1	1	0	0	0.56	0.1	0	0	0	1	0	0	0	0	0	0	1
116	0	8.3	40	1	18	1	8	5	0	0.45	0	1	0	0	0	0	0	1	0	0	0	1
117	0	5.1	12	1	25	1	1	0	0	0.55	0.08	1	0	0	1	0	0	0	1	0	0	0
118	0	3	8	1	37	0	8	3	1	1.7	0.2	1	0	0	1	0	0	0	0	1	0	0
119	1	14.2	25	1	25	1	1	0	0	0.75	0.075	1	0	0	1	0	0	0	0	0	0	1
120	0	7	30	1	31	0	3	0	1	1.99	0.2	0	1	0	1	0	0	0	0	1	0	0
121	1	6.7	15	1	36	0	4	1	1	2.1	0.1	0	1	0	1	0	0	0	0	1	0	0
122	0	6.3	14	1	25	1	9	5	0	0.45	0.025	0	0	0	1	0	0	0	1	0	0	0
123	0	1.2	5	0	29	0	4	2	0	1.3	0.03	1	1	0	1	0	0	0	0	1	0	0
124	0	6.5	15	1	22	1	8	4	1	1.5	1	1	0	1	0	0	0	0	1	0	0	0
125	0	4.5	12	1	23	1	8	4	0	0.6	0	1	1	0	0	0	0	1	0	0	0	1
126	0	15	13	1	37	0	6	3	0	0.85	0.04	0	1	0	1	0	0	0	1	0	0	0
127	1	18	46	1	35	0	6	3	0	1.5	0.8	1	1	0	1	0	0	0	0	1	0	0
128	1	13.6	35	0	30	0	6	3	0	1	0.6	0	0	1	0	0	0	0	0	1	0	0
129	1	5.4	10	0	27	1	5	0	0	1.1	0.1	1	0	0	1	0	0	0	1	0	0	0
130	0	8.2	30	1	38	0	5	2	1	1.923	0.12	1	1	0	0	1	0	0	0	0	1	0
131	0	14	45	1	32	0	3	2	0	1.35	0.1	1	1	0	1	0	0	0	0	1	0	0
132	1	4.6	7	1	30	1	1	0	0	0.65	0.05	1	0	0	1	0	0	0	0	0	0	1
133	1	5	6	1	33	0	3	0	1	5	1	1	0	1	0	0	0	0	0	0	1	0
134	1	1.3	5	1	60	0	14	9	1	4	1	0	0	0	0	0	0	1	0	0	1	0
135	1	3	10	1	34	0	5	2	1	3	0.4	1	1	1	0	0	0	0	0	0	1	0
136	0	4	15	1	35	0	4	1	1	3.2	0.1	0	1	0	0	1	0	0	0	0	1	0
137	0	2	15	1	49	0	16	10	0	0.75	0.1	1	1	0	0	1	0	0	0	0	0	1
138	1	5	45	1	35	0	4	2	0	1.8	0.07	0	1	0	1	0	0	0	0	1	0	0
139	1	5	15	1	49	0	6	3	0	1.5	0.2	1	0	0	1	0	0	0	1	0	0	0
140	1	16	45	1	33	1	3	1	0	0.85	0.06	0	0	0	0	1	0	0	1	0	0	0
141	1	3	15	1	56	0	28	6	1	2.8	0.4	1	1	1	0	0	0	0	0	0	1	0
142	1	4.5	15	0	31	0	4	1	0	1.25	0.3	1	1	0	0	0	1	0	0	1	0	0
143	0	2	15	1	35	0	3	0	0	1.4	0.1	1	0	0	1	0	0	0	0	1	0	0
144	1	5.4	15	1	24	1	1	0	0	1.2	0.15	0	1	0	1	0	0	0	0	1	0	0
145	0	15	35	0	23	1	5	2	0	0.4	0.4	0	1	0	0	1	0	0	1	0	0	0
146	0	1.5	5	1	33	0	4	1	1	1	0.1	1	0	0	0	1	0	0	0	1	0	0
147	0	17	50	1	31	0	3	1	0	0.7	0.6	1	1	1	0	0	0	0	1	0	0	0
148	0	1	5	1	41	0	7	5	0	0.75	0.1	1	0	0	1	0	0	0	0	1	0	0
149	1	8.6	25	0	28	0	2	0	0	1.6	0.15	1	0	1	0	0	0	0	0	1	0	0
150	1	7	20	1	32	0	2	0	1	2.996	0.2	1	0	1	0	0	0	0	0	0	1	0
151	1	10	20	1	35	0	4	2	1	2.5	0.5	1	0	1	0	0	0	0	0	1	0	0
152	0	3	14	1	33	0	2	0	0	1.2	0.2	1	0	0	1	0	0	0	0	1	0	0
153	1	3.5	25	0	27	1	1	0	0	0.4	0	1	0	0	0	0	0	1	1	0	0	0
154	0	0.3	3	1	34	0	6	3	0	1.45	0.1	0	0	0	1	0	0	0	0	1	0	0
155	1	8	20	1	29	0	5	2	1	3	0.2	0	0	0	1	0	0	0	0	0	1	0
156	1	15.5	45	1	38	0	4	1	1	2.2	0.2	1	0	0	1	0	0	0	0	1	0	0
157	1	2	15	1	42	0	8	4	0	0.8	0.2	1	1	0	1	0	0	0	1	0	0	0
158	1	15	30	1	25	1	1	0	0	1.35	0.06	0	0	0	0	1	0	0	0	1	0	0
159	1	8	30	1	26	1	2	0	0	0.45	0.08	0	0	0	1	0	0	0	1	0	0	0
160	1	1	4	1	32	1	1	0	0	0.45	0.07	1	1	0	1	0	0	0	1	0	0	0
161	1	14.3	40	1	38	0	6	2	0	1.8	0.12	1	0	0	1	0	0	0	0	1	0	0
162	1	2	20	1	34	0	4	2	1	3.7	0.6	0	0	0	1	0	0	0	0	0	1	0
163	1	19	45	0	33	0	10	6	0	1.3	0.5	0	0	1	0	0	0	0	0	1	0	0
164	1	1	2	1	41	0	5	3	0	1.3	0.075	1	0	0	1	0	0	0	0	1	0	0
165	0	9	10	1	40	0	6	3	0	0.6	0.07	0	0	0	1	0	0	0	0	0	0	1
166	1	12.5	30	1	35	0	4	1	0	1.5	0.06	1	0	0	1	0	0	0	0	1	0	0
167	1	10	20	1	34	0	5	3	0	0.9	0.1	1	1	0	1	0	0	0	0	1	0	0
168	1	10	25	1	35	0	2	0	1	3.453	0.2	1	1	0	1	0	0	0	0	0	1	0
169	0	15	45	1	39	0	9	4	0	0.783	0.1	1	1	0	1	0	0	0	0	0	0	1
170	0	3.8	10	1	37	1	1	0	0	1.4	0.035	1	1	0	1	0	0	0	0	1	0	0
171	1	11.5	30	1	35	0	3	1	1	1.5	0.15	0	0	0	1	0	0	0	0	0	1	0
172	0	4.9	17	0	24	0	2	0	0	0.85	0.06	0	0	0	0	0	1	0	1	0	0	0
173	1	5.2	18	0	30	0	4	2	0	1.5	0.15	1	1	0	0	0	0	1	1	0	0	0
174	1	9.4	24	1	37	0	6	4	1	1.121	0.08	1	1	0	1	0	0	0	0	1	0	0
175	0	5	20	1	34	1	1	0	0	1.25	0.09	0	0	0	1	0	0	0	1	0	0	0
176	1	10	40	0	28	0	3	1	0	0.85	0.124	1	0	0	0	1	0	0	1	0	0	0
177	1	18.4	55	1	29	0	3	0	1	2	0.07	0	0	0	1	0	0	0	0	1	0	0
178	1	5	15	1	31	1	1	0	0	1.5	0.07	0	0	0	1	0	0	0	1	0	0	0
179	1	3	2	0	35	0	4	2	0	0.98	0.18	0	1	0	0	1	0	0	1	0	0	0
180	0	2	8	1	32	0	3	1	0	1.238	1	1	1	0	1	0	0	0	1	0	0	0
181	1	7.5	16	0	31	0	5	3	0	1.2	0.1	0	1	0	1	0	0	0	0	1	0	0
182	0	15	30	1	25	1	9	6	0	0.75	0.503	1	0	0	1	0	0	0	1	0	0	0
183	1	10.8	28	0	24	1	1	0	0	0.5	0.12	0	1	0	0	0	1	0	1	0	0	0
184	1	8.2	25	0	24	1	6	3	0	0.55	0.08	1	0	0	0	0	1	0	1	0	0	0
185	1	10	30	0	25	1	1	0	0	0.67	0.1	1	1	0	1	0	0	0	1	0	0	0
186	1	8.4	18	1	36	0	4	2	1	3	0.08	0	1	1	0	0	0	0	0	0	1	0
187	1	4	15	0	30	0	8	3	0	1.2	0.3	0	1	0	1	0	0	0	0	1	0	0
188	1	8	40	1	32	0	3	1	0	1.24	0.2	0	0	0	1	0	0	0	0	1	0	0
189	0	1.9	4	1	32	0	2	0	1	1.35	0.3	0	1	0	1	0	0	0	0	1	0	0
190	0	5	15	1	31	1	1	0	0	0.7	0.15	1	0	0	1	0	0	0	0	1	0	0
191	0	7.6	20	1	29	0	5	2	0	0.7	0.05	1	0	0	1	0	0	0	1	0	0	0
192	1	3.4	10	1	30	1	3	1	0	0.6	0.15	1	0	0	1	0	0	0	1	0	0	0
193	0	2.3	10	1	35	0	4	2	1	2.2	0.35	0	0	1	0	0	0	0	0	1	0	0
194	1	4.5	12	0	29	1	1	0	0	0.75	0.07	1	1	0	0	0	1	0	1	0	0	0
195	1	2.5	30	0	28	0	3	0	0	1.5	0.2	0	0	0	1	0	0	0	1	0	0	0
196	0	1.2	6	1	33	1	1	0	0	0.45	0.06	0	1	0	1	0	0	0	1	0	0	0
197	0	7.6	20	0	25	1	6	0	0	1.3	0.1	1	0	0	1	0	0	0	0	1	0	0
198	1	4.5	15	1	29	0	3	0	0	1.78	0.08	0	0	0	1	0	0	0	0	1	0	0
199	1	2.5	6	0	25	0	4	1	0	0.75	0.002	1	1	0	0	1	0	0	1	0	0	0
200	0	5	17	1	32	0	8	4	0	1.7	0.15	0	0	0	1	0	0	0	1	0	0	0
201	0	2	8	1	44	0	13	8	0	0.52	0.05	1	1	0	1	0	0	0	0	0	0	1
202	0	1.5	7	1	30	1	1	0	0	0.88	0.2	1	0	0	1	0	0	0	1	0	0	0
203	1	17	45	0	31	0	4	1	0	0.75	0.1	1	1	0	1	0	0	0	1	0	0	0
204	0	2	8	0	29	0	3	0	0	0.6	0.1	1	1	0	1	0	0	0	1	0	0	0
205	1	7	30	0	29	0	4	2	0	0.75	0.12	1	0	0	1	0	0	0	1	0	0	0
206	1	1	10	0	29	0	3	1	1	1.5	0	1	1	0	0	0	0	1	1	0	0	0
207	1	9	15	1	34	0	4	2	1	3.25	0.3	0	1	0	1	0	0	0	0	0	1	0
208	1	8.5	25	0	32	0	5	3	1	1.52	0.4	1	0	1	0	0	0	0	1	0	0	0
209	0	5	35	1	43	0	10	7	1	1.4	0.4	1	1	1	0	0	0	0	1	0	0	0
210	1	3.4	15	0	28	1	3	1	0	1.5	0.08	0	0	0	1	0	0	0	1	0	0	0
211	0	3.4	15	1	24	1	1	0	0	1.6	0.4	1	0	0	1	0	0	0	1	0	0	0
212	1	5.5	60	1	34	0	2	1	0	1	0.3	1	1	0	1	0	0	0	0	1	0	0
213	1	1.6	15	1	50	0	9	5	1	1.83	0.001	1	1	0	1	0	0	0	0	1	0	0
214	1	5	10	1	28	1	9	5	0	0.85	0.1	1	1	0	1	0	0	0	1	0	0	0
215	1	7.5	30	1	35	0	5	2	0	0.7	0.08	0	1	0	1	0	0	0	1	0	0	0
216	1	6	15	1	32	0	10	6	0	0.9	0.2	1	1	0	1	0	0	0	0	1	0	0
217	1	3.5	15	0	42	0	5	3	1	1.5	0.144	0	1	0	0	1	0	0	0	1	0	0
218	0	5	10	1	55	0	4	2	1	1.5	0.15	1	1	0	1	0	0	0	0	1	0	0
219	1	4	18	1	31	0	3	0	0	1.2	0.3	1	1	0	1	0	0	0	0	1	0	0
220	1	6.5	35	0	28	0	4	1	0	0.6	0	1	1	0	0	0	0	1	1	0	0	0
221	0	6.5	25	0	34	0	3	1	1	1.5	0.4	0	1	0	1	0	0	0	0	1	0	0
222	0	2	12	0	35	0	3	0	0	1	0.06	1	0	0	0	0	1	0	1	0	0	0
223	0	1.5	1	0	25	0	5	3	0	0.79	0.2	1	0	0	1	0	0	0	1	0	0	0
224	1	1	5	0	20	0	6	4	0	0.75	0.15	0	0	0	1	0	0	0	1	0	0	0
225	1	8	22	0	24	0	5	1	0	0.8	0.1	1	1	0	1	0	0	0	1	0	0	0
226	1	5	15	1	25	1	5	1	0	0.8	0.15	1	1	0	1	0	0	0	1	0	0	0
227	1	3	10	1	24	1	1	0	0	0.871	0.15	1	0	0	1	0	0	0	1	0	0	0
228	1	2	15	1	23	1	1	0	0	0.871	0.1	1	0	0	0	0	0	1	1	0	0	0
229	0	5	30	1	25	1	1	0	0	0.871	0.12	1	1	0	0	1	0	0	1	0	0	0
230	0	1	5	1	25	1	1	0	0	0.871	0.25	1	0	0	1	0	0	0	1	0	0	0
231	0	0.5	5	0	32	0	4	2	0	0.9	0.1	0	0	0	1	0	0	0	1	0	0	0
232	1	4	20	1	35	0	5	2	1	1.3	0.15	0	1	0	1	0	0	0	1	0	0	0
233	1	2.5	7	1	35	1	3	1	0	0.78	0.04	1	1	0	1	0	0	0	1	0	0	0
234	0	2.5	15	0	29	1	1	0	1	1.8	0.2	0	0	0	0	1	0	0	0	1	0	0
235	0	2.5	10	0	31	0	6	4	1	1.6	0.4	0	0	1	0	0	0	0	0	1	0	0
236	0	1.5	6	0	29	0	4	1	0	0.94	0.3	1	0	0	1	0	0	0	1	0	0	0
237	1	1	5	1	38	0	5	2	1	1.4	0.1	1	1	0	1	0	0	0	0	1	0	0
238	1	3	12	1	36	0	6	3	0	0.95	0.08	1	0	0	0	0	1	0	1	0	0	0
239	1	5	45	1	25	1	7	4	0	0.65	0.3	0	1	0	0	0	0	1	1	0	0	0
240	0	6	8	1	38	0	5	3	1	1.863	0.23	1	0	0	1	0	0	0	0	1	0	0
241	0	3.4	35	1	34	0	5	2	1	1.523	0.357	0	0	0	1	0	0	0	0	1	0	0
242	0	2.5	10	0	26	1	1	0	0	0.9	0.05	1	1	0	0	0	1	0	1	0	0	0
243	1	0.2	2	1	38	0	5	3	0	0.45	0	1	0	0	0	0	0	1	0	0	0	1
244	1	20	20	0	42	0	5	3	0	0.4	0.08	1	1	0	1	0	0	0	1	0	0	0
245	1	3	15	1	42	0	7	4	0	0.6	0.06	1	1	0	1	0	0	0	0	0	0	1
246	1	3	15	1	25	1	1	0	0	0.75	0.05	1	1	0	1	0	0	0	0	0	0	1
247	1	9	50	1	39	0	3	2	1	2.1	0.4	0	0	1	0	0	0	0	0	1	0	0
248	0	2.5	25	1	45	0	4	2	0	0.6	0.03	1	0	0	0	0	0	1	0	0	0	1
249	0	10	14	1	36	1	1	0	1	2	0.055	0	1	0	1	0	0	0	0	1	0	0
250	1	6.5	20	1	37	0	6	1	1	1.5	0.08	1	1	0	0	1	0	0	1	0	0	0
251	1	15	25	0	29	0	3	0	1	1.85	0.075	0	1	0	1	0	0	0	0	0	1	0
252	1	6	45	1	37	0	5	2	1	2.5	0.3	1	1	1	0	0	0	0	0	0	1	0
253	0	16	20	1	32	1	1	0	0	1	0.1	1	0	0	1	0	0	0	0	1	0	0
254	0	2.4	15	1	37	0	7	4	1	2.85	0.12	1	1	1	0	0	0	0	0	0	1	0
255	0	5	20	1	34	0	6	4	1	1.45	0.1	1	1	0	1	0	0	0	0	1	0	0
256	1	3.5	15	0	28	1	1	0	0	1.2	0.06	0	1	0	1	0	0	0	0	1	0	0
257	0	5	25	0	22	0	2	0	1	0.4	0	1	0	0	0	0	0	1	0	0	0	1
258	0	10	20	1	24	1	1	0	0	0.4	0.1	1	0	0	1	0	0	0	0	0	0	1
259	1	6	16	0	25	1	1	0	0	0.4	0	1	1	0	0	0	0	1	0	0	0	1
260	1	10	20	0	26	1	1	0	0	0.98	0.2	1	0	0	1	0	0	0	1	0	0	0
261	1	4.5	30	1	32	1	1	0	0	1.35	0.07	1	1	0	1	0	0	0	0	1	0	0
262	1	5.4	45	0	30	0	5	3	0	1.15	0.1	0	0	0	1	0	0	0	0	1	0	0
263	1	16	50	0	38	0	6	4	0	1.2	0.2	0	1	0	0	0	0	1	1	0	0	0
264	1	3	10	1	49	0	5	3	1	2.35	0.2	1	1	1	0	0	0	0	0	0	1	0
265	0	5.4	20	1	37	0	4	1	1	1.818	1	0	0	0	1	0	0	0	0	1	0	0
266	1	3	14	0	22	0	2	0	0	0.4	0.05	1	1	0	0	1	0	0	1	0	0	0
267	1	0.15	2	0	47	0	7	3	0	1.5	0.02	1	0	0	0	0	0	1	0	1	0	0
268	1	6.4	15	0	58	1	6	4	1	3.1	0.1	1	1	0	1	0	0	0	1	0	0	0
269	1	5	15	0	40	0	6	3	0	1	0.1	1	0	0	1	0	0	0	0	1	0	0
270	0	15	30	0	36	0	6	4	0	1.2	0.1	1	0	0	1	0	0	0	0	1	0	0
271	0	6	20	0	33	0	7	4	0	0.92	0.05	1	0	0	1	0	0	0	0	1	0	0
272	1	10	30	0	35	0	4	2	0	0.89	0.1	1	0	0	1	0	0	0	0	1	0	0
273	1	10	25	0	28	1	1	0	0	1.2	0.12	1	0	1	0	0	0	0	1	0	0	0
274	1	6	60	0	40	0	5	3	0	0.85	0.1	1	0	0	1	0	0	0	1	0	0	0
275	1	0.5	5	0	34	0	4	2	0	1.25	0.03	1	1	0	0	0	0	1	0	1	0	0
276	1	10	20	0	31	0	4	2	0	1.12	0.1	1	1	0	1	0	0	0	0	1	0	0
277	1	7	15	0	41	0	5	3	0	1.32	1	1	0	0	1	0	0	0	0	1	0	0
278	1	10	10	1	44	0	5	3	0	1.45	0.1	1	1	0	1	0	0	0	0	1	0	0
279	1	10	20	1	40	0	6	4	0	1.2	0.1	1	0	0	1	0	0	0	0	1	0	0
280	1	7	30	0	35	0	3	1	0	1.15	0.06	1	0	0	1	0	0	0	0	1	0	0
281	1	8	30	0	30	0	3	1	0	0.75	0.1	1	0	0	1	0	0	0	1	0	0	0
282	1	7	10	1	40	0	5	3	1	1.2	0.1	1	0	0	1	0	0	0	0	1	0	0
283	1	6	15	1	42	0	5	3	0	1.05	0.1	1	0	0	1	0	0	0	0	1	0	0
284	1	3.4	20	0	56	0	7	4	1	1.9	0.24	1	0	1	0	0	0	0	0	1	0	0
285	0	2	8	0	45	0	5	4	1	1.563	0.045	0	1	0	1	0	0	0	0	1	0	0
286	1	6	25	0	47	0	3	1	1	1.75	0.1	1	1	0	1	0	0	0	0	1	0	0
287	1	1	7	0	58	1	5	2	1	1.5	0	1	1	0	0	0	0	1	0	1	0	0
288	1	6.4	20	0	34	0	5	4	1	2.2	0.2	1	1	1	0	0	0	0	0	0	1	0
289	1	4	10	1	38	0	4	2	0	1	0.1	1	0	0	1	0	0	0	0	1	0	0
290	1	8	20	1	34	1	1	0	0	1.4	0.1	0	0	0	1	0	0	0	0	1	0	0
291	0	6.5	30	1	30	1	1	0	0	1.3	0.3	1	1	0	1	0	0	0	0	1	0	0
292	1	6	30	1	36	0	3	1	0	1.12	0.06	1	1	0	1	0	0	0	0	1	0	0
293	0	4.3	15	0	35	0	5	3	0	0.65	0.06	1	1	0	0	1	0	0	1	0	0	0
294	0	5.4	20	1	28	0	2	0	0	0.5	0.09	1	1	0	0	0	1	0	1	0	0	0
295	0	2.3	12	0	34	1	2	0	0	0.45	0.004	1	0	0	0	1	0	0	1	0	0	0
296	1	3	15	0	34	1	1	0	0	0.53	0.06	1	1	0	0	1	0	0	1	0	0	0
297	1	2.6	6	0	32	0	5	2	0	0.7	0.06	1	0	0	1	0	0	0	1	0	0	0
298	1	15	20	1	26	1	2	7	0	0.52	0.07	1	1	1	0	0	0	0	1	0	0	0
299	1	5.2	30	0	33	0	6	4	1	1.65	0.8	0	0	0	1	0	0	0	0	1	0	0
300	0	7.8	23	1	23	1	6	3	0	1.3	0.12	1	1	0	0	1	0	0	0	1	0	0
301	0	4.1	35	1	24	1	1	0	0	0.72	0.208	0	0	0	0	0	0	1	1	0	0	0
302	1	2.6	30	1	27	0	3	0	1	0.4	0.35	0	1	0	0	0	0	1	1	0	0	0
303	0	1.7	20	0	29	0	4	3	0	0.5	0.06	1	1	0	1	0	0	0	1	0	0	0
304	1	3.7	15	1	27	1	6	1	1	1.5	0.06	0	0	0	1	0	0	0	1	0	0	0
305	1	1	15	1	25	1	6	3	0	0.75	0.01	1	0	0	0	0	0	1	1	0	0	0
306	0	10	15	1	31	1	1	0	1	1.8	0.3	1	0	0	1	0	0	0	1	0	0	0
307	1	10	30	0	26	1	1	0	0	0.7	0.05	0	1	0	0	0	1	0	1	0	0	0
308	0	5	15	0	27	0	3	0	0	0.7	0.024	1	0	0	1	0	0	0	1	0	0	0
309	1	4.5	18	0	27	1	1	1	0	0.7	0.04	1	1	0	0	0	1	0	1	0	0	0
310	0	8.6	30	0	37	0	3	3	1	1	0.4	1	0	1	0	0	0	0	1	0	0	0
311	0	6.2	25	0	33	0	3	0	1	1.43	0.15	0	0	0	0	1	0	0	0	1	0	0
312	0	1.3	7	0	32	0	5	3	0	0.65	0.2	1	1	0	1	0	0	0	1	0	0	0
313	1	2.6	15	1	32	1	1	0	0	1.25	0.2	1	1	0	1	0	0	0	0	1	0	0
314	0	0.55	5	0	34	0	4	2	0	0.8	0.2	1	1	0	1	0	0	0	1	0	0	0
315	1	8.4	30	1	24	1	1	0	0	0.58	0.1	1	1	0	1	0	0	0	1	0	0	0
316	1	2.8	15	0	32	1	1	0	1	2	0.05	1	1	0	1	0	0	0	1	0	0	0
317	0	6.4	15	0	40	0	5	3	1	2.05	0.35	0	0	1	0	0	0	0	0	0	1	0
318	0	0.95	10	0	38	0	4	3	0	0.75	0.01	1	0	0	0	0	0	1	1	0	0	0
319	0	2.2	8	0	32	1	1	0	0	1.2	0.08	1	1	0	1	0	0	0	0	1	0	0
320	1	5.6	17	0	36	0	4	2	0	1.35	0.4	1	0	1	0	0	0	0	0	1	0	0
321	1	4.1	16	0	38	0	6	4	0	0.45	0.12	0	1	0	0	0	1	0	0	0	0	1
322	1	0.55	6	0	41	0	6	3	1	3.2	0.2	1	0	0	0	0	0	1	0	0	1	0
323	1	0.45	5	1	38	0	5	3	1	2.45	0.08	0	0	0	0	0	0	1	0	0	1	0
324	1	2.8	25	1	41	0	7	4	0	0.85	0.075	1	1	0	1	0	0	0	0	0	0	1
325	0	1.6	10	0	40	1	4	2	0	0.52	0.02	1	1	0	0	0	0	1	0	0	0	1
326	0	10.5	35	1	37	0	3	1	1	3.2	0.45	1	1	1	0	0	0	0	0	0	1	0
327	1	7.2	30	0	27	1	1	0	0	0.75	0.07	1	0	0	1	0	0	0	1	0	0	0
328	1	5.3	20	0	34	1	4	2	0	0.95	0.065	0	1	0	0	0	1	0	1	0	0	0
329	0	6.5	20	1	37	0	4	2	0	1.65	0.085	1	1	0	1	0	0	0	0	1	0	0
330	1	0.4	5	1	41	0	6	3	0	0.54	0.065	1	0	0	1	0	0	0	1	0	0	0
331	1	3.1	8	0	51	0	8	6	1	4.5	0.35	0	0	1	0	0	0	0	0	0	1	0
332	0	3.1	15	0	34	0	4	1	0	0.65	0.05	1	1	0	1	0	0	0	1	0	0	0
333	1	8.4	30	1	53	0	8	3	0	0.45	0.06	0	1	0	1	0	0	0	0	0	0	1
334	0	3.5	15	0	45	1	6	4	0	0.35	0.04	0	1	0	0	0	1	0	0	0	0	1
335	0	0.7	10	1	45	0	5	3	1	2.3	0.15	1	0	0	1	0	0	0	0	0	1	0
336	0	10.7	26	0	32	1	1	0	0	0.95	0.055	1	1	0	0	0	1	0	1	0	0	0
337	0	2.5	15	1	33	0	5	3	1	1.95	0.05	0	0	0	1	0	0	0	0	0	1	0
338	0	7.8	23	1	35	1	3	2	0	1.45	0.12	1	1	0	0	0	1	0	0	1	0	0
339	1	3.4	14	0	25	1	1	0	0	1.42	0.08	0	1	0	0	1	0	0	0	1	0	0
340	1	5.4	15	1	45	0	6	3	1	1.847	0.12	1	1	0	1	0	0	0	0	1	0	0
341	1	5.6	16	1	49	1	5	1	1	1.65	0.25	1	0	1	0	0	0	0	0	1	0	0
342	1	7.8	15	0	39	0	3	1	1	1.95	0.3	1	1	1	0	0	0	0	0	1	0	0
343	1	2.8	13	0	38	1	4	3	0	1.501	0.035	1	1	0	0	0	1	0	1	0	0	0
344	0	1.2	5	1	41	0	5	3	1	2.15	0.25	0	0	1	0	0	0	0	0	0	1	0
345	1	3.7	55	0	23	1	1	1	0	0.75	0	1	1	0	0	0	0	1	1	0	0	0
346	0	3.4	15	0	25	1	1	0	0	0.7	0.09	1	1	0	0	0	1	0	1	0	0	0
347	0	0.75	5	1	43	0	6	4	1	1.85	0.06	1	0	0	1	0	0	0	0	1	0	0
348	1	2.8	10	0	29	0	3	1	0	0.7	0.1	1	1	0	0	1	0	0	1	0	0	0
349	1	3.2	14	1	28	1	1	0	1	0.52	0.095	1	1	0	0	0	1	0	0	0	0	1
350	0	2.7	22	1	30	0	2	0	0	0.92	0.065	1	0	0	1	0	0	0	1	0	0	0
351	0	4.5	33	1	41	0	5	3	1	2.15	0.12	1	1	0	1	0	0	0	0	1	0	0
352	0	3.2	25	0	39	0	5	2	1	1.73	0.12	0	1	0	1	0	0	0	0	1	0	0
353	0	5.3	22	0	36	1	4	2	0	0.48	0.1	0	1	0	0	0	1	0	0	0	0	1
354	1	5.4	20	1	33	0	3	1	0	1.4	0.12	1	0	0	1	0	0	0	0	1	0	0
355	1	5.8	35	1	43	0	6	2	0	1.05	0.14	0	1	0	1	0	0	0	1	0	0	0
356	0	6.2	25	0	34	0	4	2	1	0.45	0.13	0	1	0	0	0	1	0	0	0	0	1
357	1	6.8	55	1	40	0	5	3	0	1.2	0.07	0	0	0	1	0	0	0	0	1	0	0
358	0	6.6	25	0	31	1	1	0	0	0.95	0.15	1	1	0	0	1	0	0	1	0	0	0
359	0	6.4	28	0	37	1	3	2	0	0.92	0.08	0	1	0	0	0	1	0	0	0	0	1
360	1	5.1	25	1	50	0	4	2	1	1.85	0.35	1	0	1	0	0	0	0	0	1	0	0
361	0	5.4	30	1	45	0	6	3	0	1.25	0.1	0	1	1	0	0	0	0	0	1	0	0
362	1	5.5	35	1	35	0	2	0	0	1.4	0.14	0	0	0	1	0	0	0	0	1	0	0
363	0	3.6	20	0	38	0	4	2	0	0.95	0.17	1	1	0	0	0	1	0	1	0	0	0
364	1	1.8	25	1	26	1	1	0	0	1.35	0	1	0	0	0	0	0	1	0	1	0	0
365	0	2.9	12	0	28	1	1	0	0	1.2	0.09	1	0	0	0	1	0	0	0	1	0	0
366	0	6.3	35	0	34	0	4	2	1	1.2	0.15	1	1	0	1	0	0	0	0	1	0	0
367	0	7.5	45	1	48	0	4	2	0	1.75	0.15	1	1	0	1	0	0	0	0	1	0	0
368	0	3.8	35	0	37	0	5	3	0	1.65	0.03	1	0	1	0	0	0	0	0	1	0	0
369	1	10.6	60	1	47	0	4	2	0	1.78	0.15	1	0	0	1	0	0	0	0	1	0	0
370	1	7.4	45	0	24	1	1	0	0	1.6	0.012	1	0	1	0	0	0	0	0	1	0	0
371	0	9.4	35	0	56	0	5	3	1	3.95	0.45	0	0	1	0	0	0	0	0	0	1	0
372	0	6.2	35	1	43	0	6	4	1	4.95	0.35	0	0	1	0	0	0	0	0	0	1	0
373	0	5	25	1	37	0	4	2	0	1.75	0.02	1	1	1	0	0	0	0	0	1	0	0
374	1	5	20	1	27	1	1	0	0	1.45	0.09	1	1	0	1	0	0	0	1	0	0	0
375	1	2.5	15	0	38	0	5	3	1	1.8	0.18	1	1	0	0	1	0	0	0	1	0	0
376	0	3	8	1	32	0	8	3	1	1.5	0.15	1	0	0	1	0	0	0	1	0	0	0
377	1	3	15	1	39	0	5	3	1	2.2	0.08	1	0	0	1	0	0	0	0	0	1	0
378	0	5	10	1	34	1	2	0	1	1.7	0.06	0	1	0	1	0	0	0	0	0	1	0
379	0	2	25	0	32	0	4	2	0	1.6	0.08	1	0	0	1	0	0	0	1	0	0	0
380	1	3.5	15	1	34	0	4	2	1	2	0.15	1	1	0	1	0	0	0	0	1	0	0
381	0	5	10	1	34	0	4	2	1	3.5	0.05	1	1	0	1	0	0	0	0	0	1	0
382	0	6	20	1	33	0	4	2	0	1.6	0.25	1	1	0	1	0	0	0	1	0	0	0
383	1	1.8	15	0	52	1	2	1	0	0.75	0	1	1	0	0	0	0	1	1	0	0	0
384	1	4.1	25	0	26	1	1	0	0	1.2	0.06	1	1	0	0	0	1	0	0	1	0	0
385	0	6.1	32	0	35	0	5	3	0	1.42	0.04	1	1	0	1	0	0	0	0	1	0	0
386	1	0.85	10	1	38	0	4	2	1	2.25	0	1	0	0	0	0	0	1	0	0	1	0
387	0	4.6	15	0	41	0	6	2	1	2.4	0.35	0	1	1	0	0	0	0	0	0	1	0
388	0	9.5	30	1	40	0	5	3	1	1.85	0.45	0	0	1	0	0	0	0	0	1	0	0
389	1	2.5	15	0	28	1	1	0	0	0.45	0.075	0	1	0	0	0	1	0	0	0	0	1
390	1	0.55	5	0	48	0	7	3	1	2.3	0	1	0	0	0	0	0	1	0	1	0	0
391	0	3.7	30	0	45	1	4	1	0	0.65	0.08	0	1	0	0	1	0	0	0	0	0	1
392	1	1.6	15	1	47	0	6	3	0	0.35	0	1	0	0	0	0	0	1	0	0	0	1
393	1	3.4	16	1	32	1	1	0	0	0.85	0.075	1	1	0	0	1	0	0	1	0	0	0
394	0	4.4	25	0	34	1	3	2	0	0.85	0.06	1	1	0	1	0	0	0	1	0	0	0
395	0	8.3	25	0	33	0	4	2	1	2.25	0.25	1	0	1	0	0	0	0	0	0	1	0
396	0	3.8	30	0	29	1	2	1	0	1.2	0.075	1	0	0	1	0	0	0	0	1	0	0
397	0	5.8	30	1	36	0	6	4	0	0.75	0.08	1	1	0	1	0	0	0	0	0	0	1
398	0	6.3	35	1	37	1	4	2	1	1.6	0.06	0	0	0	1	0	0	0	0	1	0	0
399	1	4.3	20	1	46	0	5	1	1	2.5	0.3	1	0	1	0	0	0	0	0	0	1	0
400	1	7.4	40	0	24	1	1	0	0	0.95	0.08	1	1	0	0	0	1	0	1	0	0	0
401	1	4.5	25	1	50	0	6	4	1	2.55	0.35	0	0	1	0	0	0	0	0	0	1	0
402	0	6.4	25	1	48	0	6	2	0	1.4	0.06	1	1	0	1	0	0	0	1	0	0	0
403	0	5.3	25	1	45	0	5	2	0	1.5	0.08	1	0	0	0	0	1	0	0	1	0	0
404	0	6.3	30	1	42	0	5	2	0	1.2	0.085	1	1	0	0	0	1	0	1	0	0	0
405	1	5.8	30	0	34	1	2	1	0	1.15	0.095	0	1	0	0	0	1	0	1	0	0	0
406	0	7.3	25	1	46	0	7	4	1	2.45	0.06	0	1	0	1	0	0	0	0	0	1	0
407	1	8.9	35	1	33	1	2	1	0	0.65	0.085	0	1	0	0	0	1	0	0	0	0	1
408	1	8.3	35	1	28	1	1	0	0	0.9	0.09	1	1	0	0	0	1	0	1	0	0	0
409	0	12.4	45	1	39	0	5	3	1	1.8	0.065	1	1	0	1	0	0	0	0	1	0	0
410	1	8.9	35	0	38	0	5	3	1	2.43	0.3	0	0	1	0	0	0	0	0	0	1	0
411	0	6.5	35	1	44	0	6	2	0	0.65	0.06	1	1	0	1	0	0	0	0	0	0	1
412	1	3.4	35	1	32	1	1	0	0	0.85	0	1	1	0	0	0	0	1	1	0	0	0
413	1	3.4	20	0	35	0	4	2	0	1.6	0.07	0	1	0	0	0	1	0	0	1	0	0
414	0	8.5	45	1	39	0	5	3	1	3.75	0.25	1	0	1	0	0	0	0	0	0	1	0
415	1	5.6	30	1	42	0	7	4	0	0.6	0.03	1	1	1	0	0	0	0	0	0	0	1
416	1	2.5	15	0	45	1	1	0	0	1.5	0.04	1	0	0	1	0	0	0	0	1	0	0
417	0	5.8	15	1	48	0	5	2	1	5.2	0.45	1	0	1	0	0	0	0	0	0	1	0
418	0	6.7	25	0	44	0	4	2	1	3.75	0.35	1	0	1	0	0	0	0	0	0	1	0
419	0	4.3	25	1	25	1	1	0	0	0.8	0	1	0	1	0	0	0	0	1	0	0	0
420	0	8.9	45	1	35	1	1	0	0	1.65	0.05	1	1	0	1	0	0	0	0	1	0	0
421	1	3.9	18	0	20	1	1	0	0	0.45	0.045	1	1	0	0	1	0	0	0	0	0	1
422	1	2.5	15	0	25	1	1	0	0	0.85	0.04	1	1	0	0	0	1	0	1	0	0	0
423	1	0.7	10	0	30	1	1	0	0	0.95	0	1	0	0	0	0	0	1	1	0	0	0
424	0	1.5	15	1	35	0	4	2	0	1.7	0.03	1	0	0	1	0	0	0	0	1	0	0
425	0	3.5	15	0	30	0	2	0	0	0.9	0.04	0	1	0	1	0	0	0	1	0	0	0
426	1	0.6	5	0	27	1	1	0	0	0.85	0	1	0	0	0	0	0	1	1	0	0	0
427	0	3.5	10	1	28	0	3	1	0	0.85	0.045	1	1	0	1	0	0	0	1	0	0	0
428	1	4.8	30	1	58	0	8	2	1	3.5	0.3	0	0	1	0	0	0	0	0	0	1	0
429	1	3.5	15	1	56	0	5	0	1	1.9	0.08	1	1	0	1	0	0	0	1	0	0	0
430	1	1.3	15	0	53	1	5	0	1	2.05	0	0	0	0	0	0	0	1	1	0	0	0
431	1	2.8	14	0	32	1	4	2	0	0.97	0.08	1	1	0	0	1	0	0	1	0	0	0
432	1	3.8	20	0	33	0	3	0	0	0.82	0.085	1	1	0	0	1	0	0	1	0	0	0
433	1	3.3	18	1	35	0	4	2	1	1.76	0.04	1	1	0	1	0	0	0	0	1	0	0
434	1	6.5	30	1	55	0	6	1	1	3.95	0.35	1	0	1	0	0	0	0	0	0	1	0
435	1	5.3	35	0	34	0	2	0	1	2.4	0.05	0	1	0	1	0	0	0	0	1	0	0
436	1	3.4	15	1	44	0	6	3	1	3.5	0.35	1	0	1	0	0	0	0	0	0	1	0
437	1	5.6	25	0	42	0	5	3	1	3.52	0.4	0	0	1	0	0	0	0	0	0	1	0
438	1	6.5	25	1	28	1	1	0	0	0.97	0.045	1	0	1	0	0	0	0	1	0	0	0
439	1	7.2	30	0	28	0	3	0	0	0.72	0.08	1	0	0	0	1	0	0	1	0	0	0
440	0	5	25	0	35	0	4	1	0	0.78	0.075	1	1	0	0	1	0	0	1	0	0	0
441	1	9.4	32	1	32	1	1	0	0	0.52	0.03	1	1	0	0	0	1	0	0	0	0	1
