# Supplementary material for: Modeling vehicle ownership with machine learning techniques in the Greater Tamale Area, Ghana
Source: PLoS One. 2021 Feb 16;16(2):e0246044. doi: 10.1371/journal.pone.0246044 (PMC7886192; doi:10.1371/journal.pone.0246044)
Supplement: S2 File — (CSV) [file pone.0246044.s003.csv]

ID	Density	Distance	Time	Gender	Age	MaritalStatus	HouseholdSize	CHS	OcR	IncomeT	METT	BLanes	MBus	M_motocycle	M_car	tricycle_taxi	taxi	HND	Degree	Posgraduate
118	0	3.0	8	1	37	0	8	3	1	1.7	0.2	1	0	1	0	0	0	1	0	0
149	1	8.6	25	0	28	0	2	0	0	1.6	0.15	1	0	0	0	0	0	1	0	0
306	0	10.0	15	1	31	1	1	0	1	1.8	0.3	1	0	1	0	0	0	0	0	0
273	1	10.0	25	0	28	1	1	0	0	1.2	0.12	1	0	0	0	0	0	0	0	0
307	1	10.0	30	0	26	1	1	0	0	0.7	0.05	0	1	0	0	1	0	0	0	0
135	1	3.0	10	1	34	0	5	2	1	3.0	0.4	1	1	0	0	0	0	0	1	0
353	0	5.3	22	0	36	1	4	2	0	0.48	0.1	0	1	0	0	1	0	0	0	1
49	1	12.5	33	1	53	0	7	3	1	2.5	0.12	0	0	1	0	0	0	0	1	0
65	1	1.5	5	1	34	0	3	2	1	3.0	0.2	1	0	0	0	0	0	0	1	0
56	1	7.5	20	1	48	0	6	3	1	3.5	0.3	0	1	0	0	0	0	0	1	0
331	1	3.1	8	0	51	0	8	6	1	4.5	0.35	0	0	0	0	0	0	0	1	0
194	1	4.5	12	0	29	1	1	0	0	0.75	0.07	1	1	0	0	1	0	0	0	0
330	1	0.4	5	1	41	0	6	3	0	0.54	0.065	1	0	1	0	0	0	0	0	0
304	1	3.7	15	1	27	1	6	1	1	1.5	0.06	0	0	1	0	0	0	0	0	0
154	0	0.3	3	1	34	0	6	3	0	1.45	0.1	0	0	1	0	0	0	1	0	0
140	1	16.0	45	1	33	1	3	1	0	0.85	0.06	0	0	0	1	0	0	0	0	0
202	0	1.5	7	1	30	1	1	0	0	0.88	0.2	1	0	1	0	0	0	0	0	0
413	1	3.4	20	0	35	0	4	2	0	1.6	0.07	0	1	0	0	1	0	1	0	0
179	1	3.0	2	0	35	0	4	2	0	0.98	0.18	0	1	0	1	0	0	0	0	0
314	0	0.55	5	0	34	0	4	2	0	0.8	0.2	1	1	1	0	0	0	0	0	0
128	1	13.6	35	0	30	0	6	3	0	1.0	0.6	0	0	0	0	0	0	1	0	0
399	1	4.3	20	1	46	0	5	1	1	2.5	0.3	1	0	0	0	0	0	0	1	0
240	0	6.0	8	1	38	0	5	3	1	1.8630000000000002	0.23	1	0	1	0	0	0	1	0	0
28	1	2.0	5	0	40	0	8	5	0	0.65	0.06	0	1	0	0	1	0	0	0	1
420	0	8.9	45	1	35	1	1	0	0	1.65	0.05	1	1	1	0	0	0	1	0	0
369	1	10.6	60	1	47	0	4	2	0	1.78	0.15	1	0	1	0	0	0	1	0	0
132	1	4.6	7	1	30	1	1	0	0	0.65	0.05	1	0	1	0	0	0	0	0	1
62	0	8.4	22	1	43	0	4	1	1	2.78	0.15	1	0	1	0	0	0	0	1	0
241	0	3.4	35	1	34	0	5	2	1	1.5230000000000001	0.35700000000000004	0	0	1	0	0	0	1	0	0
40	1	3.6	12	1	46	0	7	3	1	4.75	0.2	1	0	0	0	0	0	0	1	0
191	0	7.6	20	1	29	0	5	2	0	0.7	0.05	1	0	1	0	0	0	0	0	0
286	1	6.0	25	0	47	0	3	1	1	1.75	0.1	1	1	1	0	0	0	1	0	0
393	1	3.4	16	1	32	1	1	0	0	0.85	0.075	1	1	0	1	0	0	0	0	0
212	1	5.5	60	1	34	0	2	1	0	1.0	0.3	1	1	1	0	0	0	1	0	0
176	1	10.0	40	0	28	0	3	1	0	0.85	0.124	1	0	0	1	0	0	0	0	0
365	0	2.9	12	0	28	1	1	0	0	1.2	0.09	1	0	0	1	0	0	1	0	0
278	1	10.0	10	1	44	0	5	3	0	1.45	0.1	1	1	1	0	0	0	1	0	0
282	1	7.0	10	1	40	0	5	3	1	1.2	0.1	1	0	1	0	0	0	1	0	0
35	0	7.1	18	1	32	0	5	2	1	1.5	0.09	0	1	1	0	0	0	0	1	0
292	1	6.0	30	1	36	0	3	1	0	1.12	0.06	1	1	1	0	0	0	1	0	0
279	1	10.0	20	1	40	0	6	4	0	1.2	0.1	1	0	1	0	0	0	1	0	0
33	1	12.0	28	1	32	0	5	3	1	1.85	0.3	0	0	1	0	0	0	0	1	0
90	1	14.0	30	0	22	1	1	0	0	0.7	0.2	0	1	0	0	1	0	1	0	0
85	0	8.0	45	1	28	0	3	4	0	1.4	0.08	0	1	1	0	0	0	1	0	0
312	0	1.3	7	0	32	0	5	3	0	0.65	0.2	1	1	1	0	0	0	0	0	0
7	1	9.2	25	1	44	0	6	0	1	2.85	0.35	1	0	0	0	0	0	0	1	0
341	1	5.6	16	1	49	1	5	1	1	1.65	0.25	1	0	0	0	0	0	1	0	0
66	1	9.2	18	1	33	0	4	2	1	3.0	0.15	1	0	1	0	0	0	0	1	0
263	1	16.0	50	0	38	0	6	4	0	1.2	0.2	0	1	0	0	0	1	0	0	0
54	1	4.5	7	1	38	0	5	3	1	2.25	1.0	1	0	0	0	0	0	0	1	0
75	1	18.0	50	0	25	1	5	0	0	1.45	0.1	0	0	1	0	0	0	1	0	0
39	0	2.1	6	1	36	0	4	1	1	3.5	1.0	1	0	0	0	0	0	0	1	0
138	1	5.0	45	1	35	0	4	2	0	1.8	0.07	0	1	1	0	0	0	1	0	0
432	1	3.8	20	0	33	0	3	0	0	0.82	0.085	1	1	0	1	0	0	0	0	0
370	1	7.4	45	0	24	1	1	0	0	1.6	0.012	1	0	0	0	0	0	1	0	0
131	0	14.0	45	1	32	0	3	2	0	1.35	0.1	1	1	1	0	0	0	1	0	0
67	0	3.0	8	1	52	0	8	3	1	3.35	0.45	1	0	0	0	0	0	0	1	0
207	1	9.0	15	1	34	0	4	2	1	3.25	0.3	0	1	1	0	0	0	0	1	0
159	1	8.0	30	1	26	1	2	0	0	0.45	0.08	0	0	1	0	0	0	0	0	0
64	0	2.1	6	1	36	0	10	6	1	3.2319999999999998	0.35	0	0	0	0	0	0	0	1	0
12	1	9.7	28	0	22	1	3	2	0	1.15	0.05	1	0	0	0	0	0	1	0	0
24	1	1.0	5	1	22	1	5	3	0	0.5	0.02	0	1	0	0	0	1	0	0	1
396	0	3.8	30	0	29	1	2	1	0	1.2	0.075	1	0	1	0	0	0	1	0	0
60	0	8.2	20	1	29	0	5	3	1	3.32	0.4	1	0	0	0	0	0	0	1	0
438	1	6.5	25	1	28	1	1	0	0	0.97	0.045	1	0	0	0	0	0	0	0	0
372	0	6.2	35	1	43	0	6	4	1	4.95	0.35	0	0	0	0	0	0	0	1	0
346	0	3.4	15	0	25	1	1	0	0	0.7	0.09	1	1	0	0	1	0	0	0	0
243	1	0.2	2	1	38	0	5	3	0	0.45	0.0	1	0	0	0	0	1	0	0	1
415	1	5.6	30	1	42	0	7	4	0	0.6	0.03	1	1	0	0	0	0	0	0	1
113	1	12.8	20	1	31	0	3	1	1	2.3	0.12	1	0	1	0	0	0	0	1	0
421	1	3.9	18	0	20	1	1	0	0	0.45	0.045	1	1	0	1	0	0	0	0	1
272	1	10.0	30	0	35	0	4	2	0	0.89	0.1	1	0	1	0	0	0	1	0	0
112	0	3.5	30	1	35	0	7	3	1	1.8	0.12	1	0	1	0	0	0	1	0	0
249	0	10.0	14	1	36	1	1	0	1	2.0	0.055	0	1	1	0	0	0	1	0	0
126	0	15.0	13	1	37	0	6	3	0	0.85	0.04	0	1	1	0	0	0	0	0	0
30	1	6.5	12	1	38	0	4	2	1	2.95	0.3	1	1	0	0	0	0	0	1	0
315	1	8.4	30	1	24	1	1	0	0	0.58	0.1	1	1	1	0	0	0	0	0	0
332	0	3.1	15	0	34	0	4	1	0	0.65	0.05	1	1	1	0	0	0	0	0	0
221	0	6.5	25	0	34	0	3	1	1	1.5	0.4	0	1	1	0	0	0	1	0	0
211	0	3.4	15	1	24	1	1	0	0	1.6	0.4	1	0	1	0	0	0	0	0	0
182	0	15.0	30	1	25	1	9	6	0	0.75	0.503	1	0	1	0	0	0	0	0	0
373	0	5.0	25	1	37	0	4	2	0	1.75	0.02	1	1	0	0	0	0	1	0	0
434	1	6.5	30	1	55	0	6	1	1	3.95	0.35	1	0	0	0	0	0	0	1	0
236	0	1.5	6	0	29	0	4	1	0	0.94	0.3	1	0	1	0	0	0	0	0	0
161	1	14.3	40	1	38	0	6	2	0	1.8	0.12	1	0	1	0	0	0	1	0	0
63	1	10.4	35	1	38	0	6	4	1	3.32	0.6	0	0	0	0	0	0	0	1	0
228	1	2.0	15	1	23	1	1	0	0	0.871	0.1	1	0	0	0	0	1	0	0	0
270	0	15.0	30	0	36	0	6	4	0	1.2	0.1	1	0	1	0	0	0	1	0	0
237	1	1.0	5	1	38	0	5	2	1	1.4	0.1	1	1	1	0	0	0	1	0	0
103	1	10.0	15	1	39	0	6	3	1	2.3	0.8	0	0	0	0	0	0	1	0	0
141	1	3.0	15	1	56	0	28	6	1	2.8	0.4	1	1	0	0	0	0	0	1	0
10	1	5.0	7	1	48	1	1	0	0	1.25	0.15	0	0	0	0	0	0	1	0	0
195	1	2.5	30	0	28	0	3	0	0	1.5	0.2	0	0	1	0	0	0	0	0	0
190	0	5.0	15	1	31	1	1	0	0	0.7	0.15	1	0	1	0	0	0	1	0	0
367	0	7.5	45	1	48	0	4	2	0	1.75	0.15	1	1	1	0	0	0	1	0	0
3	1	3.0	7	1	55	0	4	1	0	1.5	0.03	1	0	1	0	0	0	1	0	0
31	1	6.5	17	0	42	1	7	3	0	1.2	0.0	0	1	0	0	0	1	1	0	0
405	1	5.8	30	0	34	1	2	1	0	1.15	0.095	0	1	0	0	1	0	0	0	0
244	1	20.0	20	0	42	0	5	3	0	0.4	0.08	1	1	1	0	0	0	0	0	0
167	1	10.0	20	1	34	0	5	3	0	0.9	0.1	1	1	1	0	0	0	1	0	0
106	0	5.0	15	0	29	0	2	0	0	1.2	0.1	1	0	1	0	0	0	0	0	0
336	0	10.7	26	0	32	1	1	0	0	0.95	0.055	1	1	0	0	1	0	0	0	0
152	0	3.0	14	1	33	0	2	0	0	1.2	0.2	1	0	1	0	0	0	1	0	0
136	0	4.0	15	1	35	0	4	1	1	3.2	0.1	0	1	0	1	0	0	0	1	0
251	1	15.0	25	0	29	0	3	0	1	1.85	0.075	0	1	1	0	0	0	0	1	0
271	0	6.0	20	0	33	0	7	4	0	0.92	0.05	1	0	1	0	0	0	1	0	0
201	0	2.0	8	1	44	0	13	8	0	0.52	0.05	1	1	1	0	0	0	0	0	1
374	1	5.0	20	1	27	1	1	0	0	1.45	0.09	1	1	1	0	0	0	0	0	0
115	1	10.0	15	1	28	1	1	0	0	0.56	0.1	0	0	1	0	0	0	0	0	1
98	0	3.0	20	1	30	0	5	3	1	3.2	0.3	1	0	1	0	0	0	0	1	0
147	0	17.0	50	1	31	0	3	1	0	0.7	0.6	1	1	0	0	0	0	0	0	0
100	1	10.0	30	0	29	0	3	1	0	0.65	0.1	1	0	1	0	0	0	0	0	0
4	1	5.0	10	1	34	0	4	1	0	1.35	0.025	1	0	1	0	0	0	1	0	0
43	1	7.0	12	1	47	0	9	5	1	3.7	0.5	1	1	0	0	0	0	0	1	0
313	1	2.6	15	1	32	1	1	0	0	1.25	0.2	1	1	1	0	0	0	1	0	0
238	1	3.0	12	1	36	0	6	3	0	0.95	0.08	1	0	0	0	1	0	0	0	0
160	1	1.0	4	1	32	1	1	0	0	0.45	0.07	1	1	1	0	0	0	0	0	0
70	1	1.0	5	1	52	0	4	2	1	2.75	0.35	0	0	0	0	0	0	0	1	0
368	0	3.8	35	0	37	0	5	3	0	1.65	0.03	1	0	0	0	0	0	1	0	0
274	1	6.0	60	0	40	0	5	3	0	0.85	0.1	1	0	1	0	0	0	0	0	0
52	1	4.0	11	1	43	0	4	1	1	3.45	0.12	0	1	1	0	0	0	0	1	0
108	1	7.5	23	0	28	1	6	2	0	1.0	0.1	0	1	0	1	0	0	0	0	0
45	0	10.0	25	1	40	0	7	4	1	2.6	0.45	1	0	0	0	0	0	0	1	0
380	1	3.5	15	1	34	0	4	2	1	2.0	0.15	1	1	1	0	0	0	1	0	0
437	1	5.6	25	0	42	0	5	3	1	3.52	0.4	0	0	0	0	0	0	0	1	0
193	0	2.3	10	1	35	0	4	2	1	2.2	0.35	0	0	0	0	0	0	1	0	0
260	1	10.0	20	0	26	1	1	0	0	0.98	0.2	1	0	1	0	0	0	0	0	0
310	0	8.6	30	0	37	0	3	3	1	1.0	0.4	1	0	0	0	0	0	0	0	0
416	1	2.5	15	0	45	1	1	0	0	1.5	0.04	1	0	1	0	0	0	1	0	0
127	1	18.0	46	1	35	0	6	3	0	1.5	0.8	1	1	1	0	0	0	1	0	0
107	0	1.0	5	1	37	0	5	3	1	2.5	0.5	0	0	0	0	0	0	0	1	0
387	0	4.6	15	0	41	0	6	2	1	2.4	0.35	0	1	0	0	0	0	0	1	0
351	0	4.5	33	1	41	0	5	3	1	2.15	0.12	1	1	1	0	0	0	1	0	0
74	0	1.0	3	1	28	1	12	3	0	0.75	0.0	1	0	0	0	0	1	1	0	0
125	0	4.5	12	1	23	1	8	4	0	0.6	0.0	1	1	0	0	0	1	0	0	1
352	0	3.2	25	0	39	0	5	2	1	1.73	0.12	0	1	1	0	0	0	1	0	0
199	1	2.5	6	0	25	0	4	1	0	0.75	0.002	1	1	0	1	0	0	0	0	0
227	1	3.0	10	1	24	1	1	0	0	0.871	0.15	1	0	1	0	0	0	0	0	0
301	0	4.1	35	1	24	1	1	0	0	0.72	0.20800000000000002	0	0	0	0	0	1	0	0	0
148	0	1.0	5	1	41	0	7	5	0	0.75	0.1	1	0	1	0	0	0	1	0	0
276	1	10.0	20	0	31	0	4	2	0	1.12	0.1	1	1	1	0	0	0	1	0	0
395	0	8.3	25	0	33	0	4	2	1	2.25	0.25	1	0	0	0	0	0	0	1	0
210	1	3.4	15	0	28	1	3	1	0	1.5	0.08	0	0	1	0	0	0	0	0	0
235	0	2.5	10	0	31	0	6	4	1	1.6	0.4	0	0	0	0	0	0	1	0	0
9	0	3.4	10	1	36	0	3	1	0	0.85	0.12	1	0	1	0	0	0	0	0	0
334	0	3.5	15	0	45	1	6	4	0	0.35	0.04	0	1	0	0	1	0	0	0	1
268	1	6.4	15	0	58	1	6	4	1	3.1	0.1	1	1	1	0	0	0	0	0	0
133	1	5.0	6	1	33	0	3	0	1	5.0	1.0	1	0	0	0	0	0	0	1	0
110	0	4.2	8	0	29	0	2	0	0	1.2	0.1	0	0	1	0	0	0	1	0	0
223	0	1.5	1	0	25	0	5	3	0	0.79	0.2	1	0	1	0	0	0	0	0	0
281	1	8.0	30	0	30	0	3	1	0	0.75	0.1	1	0	1	0	0	0	0	0	0
47	1	13.5	40	1	38	0	7	4	1	3.35	0.4	1	1	0	0	0	0	0	1	0
234	0	2.5	15	0	29	1	1	0	1	1.8	0.2	0	0	0	1	0	0	1	0	0
342	1	7.8	15	0	39	0	3	1	1	1.95	0.3	1	1	0	0	0	0	1	0	0
384	1	4.1	25	0	26	1	1	0	0	1.2	0.06	1	1	0	0	1	0	1	0	0
414	0	8.5	45	1	39	0	5	3	1	3.75	0.25	1	0	0	0	0	0	0	1	0
232	1	4.0	20	1	35	0	5	2	1	1.3	0.15	0	1	1	0	0	0	0	0	0
255	0	5.0	20	1	34	0	6	4	1	1.45	0.1	1	1	1	0	0	0	1	0	0
88	0	13.0	60	0	26	1	6	1	0	1.2	0.05	1	1	1	0	0	0	0	0	0
217	1	3.5	15	0	42	0	5	3	1	1.5	0.14400000000000002	0	1	0	1	0	0	1	0	0
81	1	8.0	40	0	33	0	2	0	1	1.85	0.65	0	0	0	0	0	0	1	0	0
347	0	0.75	5	1	43	0	6	4	1	1.85	0.06	1	0	1	0	0	0	1	0	0
392	1	1.6	15	1	47	0	6	3	0	0.35	0.0	1	0	0	0	0	1	0	0	1
407	1	8.9	35	1	33	1	2	1	0	0.65	0.085	0	1	0	0	1	0	0	0	1
284	1	3.4	20	0	56	0	7	4	1	1.9	0.24	1	0	0	0	0	0	1	0	0
79	1	7.9	18	0	34	0	4	2	0	0.65	0.05	1	0	1	0	0	0	0	0	0
417	0	5.8	15	1	48	0	5	2	1	5.2	0.45	1	0	0	0	0	0	0	1	0
309	1	4.5	18	0	27	1	1	1	0	0.7	0.04	1	1	0	0	1	0	0	0	0
96	1	1.0	4	1	50	0	8	3	1	1.5	0.5	0	0	0	0	0	0	1	0	0
383	1	1.8	15	0	52	1	2	1	0	0.75	0.0	1	1	0	0	0	1	0	0	0
181	1	7.5	16	0	31	0	5	3	0	1.2	0.1	0	1	1	0	0	0	1	0	0
94	0	2.5	10	1	29	1	1	0	0	0.52	0.12	1	0	0	0	1	0	0	0	0
102	0	8.5	20	1	52	0	8	4	1	5.0	0.4	1	0	0	0	0	0	0	1	0
349	1	3.2	14	1	28	1	1	0	1	0.52	0.095	1	1	0	0	1	0	0	0	1
231	0	0.5	5	0	32	0	4	2	0	0.9	0.1	0	0	1	0	0	0	0	0	0
174	1	9.4	24	1	37	0	6	4	1	1.121	0.08	1	1	1	0	0	0	1	0	0
398	0	6.3	35	1	37	1	4	2	1	1.6	0.06	0	0	1	0	0	0	1	0	0
83	1	5.0	20	1	35	0	5	1	0	1.65	0.15	1	0	1	0	0	0	1	0	0
400	1	7.4	40	0	24	1	1	0	0	0.95	0.08	1	1	0	0	1	0	0	0	0
305	1	1.0	15	1	25	1	6	3	0	0.75	0.01	1	0	0	0	0	1	0	0	0
109	1	14.5	30	1	30	0	3	1	0	0.95	0.15	0	1	1	0	0	0	0	0	0
192	1	3.4	10	1	30	1	3	1	0	0.6	0.15	1	0	1	0	0	0	0	0	0
318	0	0.95	10	0	38	0	4	3	0	0.75	0.01	1	0	0	0	0	1	0	0	0
247	1	9.0	50	1	39	0	3	2	1	2.1	0.4	0	0	0	0	0	0	1	0	0
122	0	6.3	14	1	25	1	9	5	0	0.45	0.025	0	0	1	0	0	0	0	0	0
364	1	1.8	25	1	26	1	1	0	0	1.35	0.0	1	0	0	0	0	1	1	0	0
404	0	6.3	30	1	42	0	5	2	0	1.2	0.085	1	1	0	0	1	0	0	0	0
431	1	2.8	14	0	32	1	4	2	0	0.97	0.08	1	1	0	1	0	0	0	0	0
6	1	4.0	12	1	38	0	4	5	0	1.5	0.12	0	0	1	0	0	0	1	0	0
354	1	5.4	20	1	33	0	3	1	0	1.4	0.12	1	0	1	0	0	0	1	0	0
175	0	5.0	20	1	34	1	1	0	0	1.25	0.09	0	0	1	0	0	0	0	0	0
327	1	7.2	30	0	27	1	1	0	0	0.75	0.07	1	0	1	0	0	0	0	0	0
355	1	5.8	35	1	43	0	6	2	0	1.05	0.14	0	1	1	0	0	0	0	0	0
280	1	7.0	30	0	35	0	3	1	0	1.15	0.06	1	0	1	0	0	0	1	0	0
17	1	15.0	40	0	49	1	1	0	0	0.622	0.05	1	0	0	0	0	0	0	0	0
186	1	8.4	18	1	36	0	4	2	1	3.0	0.08	0	1	0	0	0	0	0	1	0
289	1	4.0	10	1	38	0	4	2	0	1.0	0.1	1	0	1	0	0	0	1	0	0
340	1	5.4	15	1	45	0	6	3	1	1.847	0.12	1	1	1	0	0	0	1	0	0
16	1	15.0	38	1	53	0	7	4	1	4.35	0.1	1	0	0	0	0	0	0	1	0
203	1	17.0	45	0	31	0	4	1	0	0.75	0.1	1	1	1	0	0	0	0	0	0
350	0	2.7	22	1	30	0	2	0	0	0.92	0.065	1	0	1	0	0	0	0	0	0
214	1	5.0	10	1	28	1	9	5	0	0.85	0.1	1	1	1	0	0	0	0	0	0
46	1	7.0	15	1	48	0	6	3	1	4.2	0.6	1	1	0	0	0	0	0	1	0
311	0	6.2	25	0	33	0	3	0	1	1.43	0.15	0	0	0	1	0	0	1	0	0
363	0	3.6	20	0	38	0	4	2	0	0.95	0.17	1	1	0	0	1	0	0	0	0
206	1	1.0	10	0	29	0	3	1	1	1.5	0.0	1	1	0	0	0	1	0	0	0
163	1	19.0	45	0	33	0	10	6	0	1.3	0.5	0	0	0	0	0	0	1	0	0
378	0	5.0	10	1	34	1	2	0	1	1.7	0.06	0	1	1	0	0	0	0	1	0
324	1	2.8	25	1	41	0	7	4	0	0.85	0.075	1	1	1	0	0	0	0	0	1
295	0	2.3	12	0	34	1	2	0	0	0.45	0.004	1	0	0	1	0	0	0	0	0
120	0	7.0	30	1	31	0	3	0	1	1.99	0.2	0	1	1	0	0	0	1	0	0
173	1	5.2	18	0	30	0	4	2	0	1.5	0.15	1	1	0	0	0	1	0	0	0
165	0	9.0	10	1	40	0	6	3	0	0.6	0.07	0	0	1	0	0	0	0	0	1
95	1	16.8	70	1	30	1	8	3	0	1.25	0.13	0	1	1	0	0	0	1	0	0
283	1	6.0	15	1	42	0	5	3	0	1.05	0.1	1	0	1	0	0	0	1	0	0
269	1	5.0	15	0	40	0	6	3	0	1.0	0.1	1	0	1	0	0	0	1	0	0
427	0	3.5	10	1	28	0	3	1	0	0.85	0.045	1	1	1	0	0	0	0	0	0
23	0	0.3	5	0	48	1	15	5	0	0.37	0.0	1	0	0	0	0	1	0	0	1
440	0	5.0	25	0	35	0	4	1	0	0.78	0.075	1	1	0	1	0	0	0	0	0
14	1	2.0	5	1	45	0	5	3	1	4.5	0.12	1	0	0	0	0	0	0	1	0
105	0	5.0	10	1	32	0	3	0	1	2.0	0.05	1	0	1	0	0	0	0	1	0
22	1	8.5	19	0	48	0	5	3	0	4.2	0.03	0	1	0	1	0	0	0	0	1
101	0	2.5	10	0	44	0	8	5	1	1.7	0.1	1	1	0	1	0	0	1	0	0
25	1	4.0	12	1	35	0	6	3	0	0.35	0.05	0	0	1	0	0	0	0	0	1
146	0	1.5	5	1	33	0	4	1	1	1.0	0.1	1	0	0	1	0	0	1	0	0
87	0	15.0	40	1	30	0	1	0	0	1.5	0.6	0	1	1	0	0	0	1	0	0
430	1	1.3	15	0	53	1	5	0	1	2.05	0.0	0	0	0	0	0	1	0	0	0
242	0	2.5	10	0	26	1	1	0	0	0.9	0.05	1	1	0	0	1	0	0	0	0
117	0	5.1	12	1	25	1	1	0	0	0.55	0.08	1	0	1	0	0	0	0	0	0
408	1	8.3	35	1	28	1	1	0	0	0.9	0.09	1	1	0	0	1	0	0	0	0
426	1	0.6	5	0	27	1	1	0	0	0.85	0.0	1	0	0	0	0	1	0	0	0
220	1	6.5	35	0	28	0	4	1	0	0.6	0.0	1	1	0	0	0	1	0	0	0
53	1	4.0	8	1	40	0	5	2	1	4.8	0.3	0	0	1	0	0	0	0	1	0
1	0	3.5	15	1	43	0	5	2	0	1.4	0.0	1	1	0	0	0	1	1	0	0
72	1	4.0	25	1	38	0	10	5	1	2.65	0.3	0	0	0	0	0	0	0	1	0
76	1	4.0	12	1	26	1	1	0	0	0.5	0.02	1	1	0	0	0	1	1	0	0
82	0	5.0	18	0	25	1	7	4	0	0.3	0.09	0	0	0	0	1	0	0	0	1
264	1	3.0	10	1	49	0	5	3	1	2.35	0.2	1	1	0	0	0	0	0	1	0
180	0	2.0	8	1	32	0	3	1	0	1.238	1.0	1	1	1	0	0	0	0	0	0
158	1	15.0	30	1	25	1	1	0	0	1.35	0.06	0	0	0	1	0	0	1	0	0
293	0	4.3	15	0	35	0	5	3	0	0.65	0.06	1	1	0	1	0	0	0	0	0
246	1	3.0	15	1	25	1	1	0	0	0.75	0.05	1	1	1	0	0	0	0	0	1
321	1	4.1	16	0	38	0	6	4	0	0.45	0.12	0	1	0	0	1	0	0	0	1
78	1	5.0	20	1	35	0	4	2	1	3.3	0.25	1	1	0	0	0	0	0	1	0
411	0	6.5	35	1	44	0	6	2	0	0.65	0.06	1	1	1	0	0	0	0	0	1
441	1	9.4	32	1	32	1	1	0	0	0.52	0.03	1	1	0	0	1	0	0	0	1
402	0	6.4	25	1	48	0	6	2	0	1.4	0.06	1	1	1	0	0	0	0	0	0
229	0	5.0	30	1	25	1	1	0	0	0.871	0.12	1	1	0	1	0	0	0	0	0
397	0	5.8	30	1	36	0	6	4	0	0.75	0.08	1	1	1	0	0	0	0	0	1
339	1	3.4	14	0	25	1	1	0	0	1.42	0.08	0	1	0	1	0	0	1	0	0
111	0	1.5	5	1	28	0	2	0	0	0.9	0.1	1	0	1	0	0	0	0	0	0
343	1	2.8	13	0	38	1	4	3	0	1.501	0.035	1	1	0	0	1	0	0	0	0
285	0	2.0	8	0	45	0	5	4	1	1.5630000000000002	0.045	0	1	1	0	0	0	1	0	0
435	1	5.3	35	0	34	0	2	0	1	2.4	0.05	0	1	1	0	0	0	1	0	0
261	1	4.5	30	1	32	1	1	0	0	1.35	0.07	1	1	1	0	0	0	1	0	0
277	1	7.0	15	0	41	0	5	3	0	1.32	1.0	1	0	1	0	0	0	1	0	0
423	1	0.7	10	0	30	1	1	0	0	0.95	0.0	1	0	0	0	0	1	0	0	0
419	0	4.3	25	1	25	1	1	0	0	0.8	0.0	1	0	0	0	0	0	0	0	0
58	1	1.0	5	1	34	0	6	2	1	3.0	0.5	0	0	0	0	0	0	0	1	0
291	0	6.5	30	1	30	1	1	0	0	1.3	0.3	1	1	1	0	0	0	1	0	0
15	0	8.1	25	0	36	0	2	0	0	0.4	0.03	1	1	0	0	0	0	0	0	0
208	1	8.5	25	0	32	0	5	3	1	1.52	0.4	1	0	0	0	0	0	0	0	0
177	1	18.4	55	1	29	0	3	0	1	2.0	0.07	0	0	1	0	0	0	1	0	0
259	1	6.0	16	0	25	1	1	0	0	0.4	0.0	1	1	0	0	0	1	0	0	1
230	0	1.0	5	1	25	1	1	0	0	0.871	0.25	1	0	1	0	0	0	0	0	0
57	1	1.5	5	0	35	0	8	4	1	3.0	0.3	1	1	0	0	0	0	0	1	0
337	0	2.5	15	1	33	0	5	3	1	1.95	0.05	0	0	1	0	0	0	0	1	0
145	0	15.0	35	0	23	1	5	2	0	0.4	0.4	0	1	0	1	0	0	0	0	0
215	1	7.5	30	1	35	0	5	2	0	0.7	0.08	0	1	1	0	0	0	0	0	0
71	0	2.8	7	1	33	0	3	1	0	1.2	0.05	1	0	1	0	0	0	0	0	0
168	1	10.0	25	1	35	0	2	0	1	3.4530000000000003	0.2	1	1	1	0	0	0	0	1	0
169	0	15.0	45	1	39	0	9	4	0	0.7829999999999999	0.1	1	1	1	0	0	0	0	0	1
124	0	6.5	15	1	22	1	8	4	1	1.5	1.0	1	0	0	0	0	0	0	0	0
188	1	8.0	40	1	32	0	3	1	0	1.24	0.2	0	0	1	0	0	0	1	0	0
34	0	5.6	16	1	33	0	6	3	1	3.45	1.0	1	0	0	0	0	0	0	1	0
119	1	14.2	25	1	25	1	1	0	0	0.75	0.075	1	0	1	0	0	0	0	0	1
329	0	6.5	20	1	37	0	4	2	0	1.65	0.085	1	1	1	0	0	0	1	0	0
265	0	5.4	20	1	37	0	4	1	1	1.818	1.0	0	0	1	0	0	0	1	0	0
345	1	3.7	55	0	23	1	1	1	0	0.75	0.0	1	1	0	0	0	1	0	0	0
50	1	5.0	13	1	42	0	6	2	1	4.5	0.8	0	0	0	0	0	0	0	1	0
97	0	10.5	25	1	37	0	4	2	0	0.85	0.2	0	1	1	0	0	0	0	0	1
172	0	4.9	17	0	24	0	2	0	0	0.85	0.06	0	0	0	0	1	0	0	0	0
409	0	12.4	45	1	39	0	5	3	1	1.8	0.065	1	1	1	0	0	0	1	0	0
256	1	3.5	15	0	28	1	1	0	0	1.2	0.06	0	1	1	0	0	0	1	0	0
156	1	15.5	45	1	38	0	4	1	1	2.2	0.2	1	0	1	0	0	0	1	0	0
381	0	5.0	10	1	34	0	4	2	1	3.5	0.05	1	1	1	0	0	0	0	1	0
298	1	15.0	20	1	26	1	2	7	0	0.52	0.07	1	1	0	0	0	0	0	0	0
303	0	1.7	20	0	29	0	4	3	0	0.5	0.06	1	1	1	0	0	0	0	0	0
27	1	14.0	35	1	34	0	6	4	1	3.6	0.7	1	0	0	0	0	0	0	1	0
290	1	8.0	20	1	34	1	1	0	0	1.4	0.1	0	0	1	0	0	0	1	0	0
13	1	2.0	5	1	46	0	6	4	1	3.25	0.25	0	0	0	0	0	0	0	1	0
222	0	2.0	12	0	35	0	3	0	0	1.0	0.06	1	0	0	0	1	0	0	0	0
164	1	1.0	2	1	41	0	5	3	0	1.3	0.075	1	0	1	0	0	0	1	0	0
86	0	9.5	30	1	29	0	2	0	0	0.98	0.2	1	0	1	0	0	0	0	0	0
32	1	5.0	12	1	35	0	7	4	1	3.56	0.5	1	1	0	0	0	0	0	1	0
144	1	5.4	15	1	24	1	1	0	0	1.2	0.15	0	1	1	0	0	0	1	0	0
92	0	16.5	60	1	27	1	7	3	0	0.7	0.2	0	0	1	0	0	0	0	0	0
320	1	5.6	17	0	36	0	4	2	0	1.35	0.4	1	0	0	0	0	0	1	0	0
422	1	2.5	15	0	25	1	1	0	0	0.85	0.04	1	1	0	0	1	0	0	0	0
185	1	10.0	30	0	25	1	1	0	0	0.67	0.1	1	1	1	0	0	0	0	0	0
239	1	5.0	45	1	25	1	7	4	0	0.65	0.3	0	1	0	0	0	1	0	0	0
379	0	2.0	25	0	32	0	4	2	0	1.6	0.08	1	0	1	0	0	0	0	0	0
348	1	2.8	10	0	29	0	3	1	0	0.7	0.1	1	1	0	1	0	0	0	0	0
184	1	8.2	25	0	24	1	6	3	0	0.55	0.08	1	0	0	0	1	0	0	0	0
77	1	5.0	30	1	36	0	2	8	0	0.95	0.06	1	0	1	0	0	0	0	0	1
299	1	5.2	30	0	33	0	6	4	1	1.65	0.8	0	0	1	0	0	0	1	0	0
428	1	4.8	30	1	58	0	8	2	1	3.5	0.3	0	0	0	0	0	0	0	1	0
252	1	6.0	45	1	37	0	5	2	1	2.5	0.3	1	1	0	0	0	0	0	1	0
