# Supplementary material for: Modeling vehicle ownership with machine learning techniques in the Greater Tamale Area, Ghana
Source: PLoS One. 2021 Feb 16;16(2):e0246044. doi: 10.1371/journal.pone.0246044 (PMC7886192; doi:10.1371/journal.pone.0246044)
Supplement: S3 File — (CSV) [file pone.0246044.s004.csv]

ID	Density	Distance	Time	Gender	Age	MaritalStatus	HouseholdSize	CHS	OcR	IncomeT	METT	BLanes	MBus	M_motocycle	M_car	tricycle_taxi	taxi	HND	Degree	Posgraduate
296	1	3.0	15	0	34	1	1	0	0	0.53	0.06	1	1	0	1	0	0	0	0	0
356	0	6.2	25	0	34	0	4	2	1	0.45	0.13	0	1	0	0	1	0	0	0	1
61	1	7.5	15	1	31	0	8	6	1	4.8	1.0	1	1	0	0	0	0	0	1	0
93	1	12.5	35	1	30	0	3	1	0	0.75	0.2	0	0	1	0	0	0	1	0	0
433	1	3.3	18	1	35	0	4	2	1	1.76	0.04	1	1	1	0	0	0	1	0	0
216	1	6.0	15	1	32	0	10	6	0	0.9	0.2	1	1	1	0	0	0	1	0	0
134	1	1.3	5	1	60	0	14	9	1	4.0	1.0	0	0	0	0	0	1	0	1	0
139	1	5.0	15	1	49	0	6	3	0	1.5	0.2	1	0	1	0	0	0	0	0	0
439	1	7.2	30	0	28	0	3	0	0	0.72	0.08	1	0	0	1	0	0	0	0	0
302	1	2.6	30	1	27	0	3	0	1	0.4	0.35	0	1	0	0	0	1	0	0	0
382	0	6.0	20	1	33	0	4	2	0	1.6	0.25	1	1	1	0	0	0	0	0	0
99	0	15.0	10	1	35	1	5	4	1	1.62	0.4	1	1	0	0	0	0	0	0	0
328	1	5.3	20	0	34	1	4	2	0	0.95	0.065	0	1	0	0	1	0	0	0	0
116	0	8.3	40	1	18	1	8	5	0	0.45	0.0	1	0	0	0	0	1	0	0	1
20	1	17.0	45	1	36	0	4	2	1	3.075	0.05	1	0	1	0	0	0	0	1	0
84	1	17.0	60	0	29	0	8	4	0	1.35	0.1	0	0	1	0	0	0	1	0	0
308	0	5.0	15	0	27	0	3	0	0	0.7	0.024	1	0	1	0	0	0	0	0	0
425	0	3.5	15	0	30	0	2	0	0	0.9	0.04	0	1	1	0	0	0	0	0	0
183	1	10.8	28	0	24	1	1	0	0	0.5	0.12	0	1	0	0	1	0	0	0	0
129	1	5.4	10	0	27	1	5	0	0	1.1	0.1	1	0	1	0	0	0	0	0	0
388	0	9.5	30	1	40	0	5	3	1	1.85	0.45	0	0	0	0	0	0	1	0	0
80	1	5.0	30	0	30	0	6	2	0	0.5	0.03	0	0	1	0	0	0	0	0	0
412	1	3.4	35	1	32	1	1	0	0	0.85	0.0	1	1	0	0	0	1	0	0	0
226	1	5.0	15	1	25	1	5	1	0	0.8	0.15	1	1	1	0	0	0	0	0	0
391	0	3.7	30	0	45	1	4	1	0	0.65	0.08	0	1	0	1	0	0	0	0	1
89	1	18.0	65	1	30	1	3	1	0	0.85	0.3	1	0	1	0	0	0	0	0	0
104	0	17.0	50	0	35	0	4	2	0	1.25	0.15	0	1	1	0	0	0	0	0	1
358	0	6.6	25	0	31	1	1	0	0	0.95	0.15	1	1	0	1	0	0	0	0	0
287	1	1.0	7	0	58	1	5	2	1	1.5	0.0	1	1	0	0	0	1	1	0	0
297	1	2.6	6	0	32	0	5	2	0	0.7	0.06	1	0	1	0	0	0	0	0	0
44	1	1.0	5	1	40	0	6	3	1	3.0	0.8	0	0	0	0	0	0	0	1	0
316	1	2.8	15	0	32	1	1	0	1	2.0	0.05	1	1	1	0	0	0	0	0	0
394	0	4.4	25	0	34	1	3	2	0	0.85	0.06	1	1	1	0	0	0	0	0	0
385	0	6.1	32	0	35	0	5	3	0	1.42	0.04	1	1	1	0	0	0	1	0	0
262	1	5.4	45	0	30	0	5	3	0	1.15	0.1	0	0	1	0	0	0	1	0	0
300	0	7.8	23	1	23	1	6	3	0	1.3	0.12	1	1	0	1	0	0	1	0	0
325	0	1.6	10	0	40	1	4	2	0	0.52	0.02	1	1	0	0	0	1	0	0	1
171	1	11.5	30	1	35	0	3	1	1	1.5	0.15	0	0	1	0	0	0	0	1	0
69	1	3.8	9	1	48	0	6	4	1	3.52	0.5	1	0	0	0	0	0	0	1	0
209	0	5.0	35	1	43	0	10	7	1	1.4	0.4	1	1	0	0	0	0	0	0	0
196	0	1.2	6	1	33	1	1	0	0	0.45	0.06	0	1	1	0	0	0	0	0	0
371	0	9.4	35	0	56	0	5	3	1	3.95	0.45	0	0	0	0	0	0	0	1	0
121	1	6.7	15	1	36	0	4	1	1	2.1	0.1	0	1	1	0	0	0	1	0	0
73	0	6.4	20	1	30	1	2	0	0	1.35	0.12	1	1	1	0	0	0	1	0	0
157	1	2.0	15	1	42	0	8	4	0	0.8	0.2	1	1	1	0	0	0	0	0	0
366	0	6.3	35	0	34	0	4	2	1	1.2	0.15	1	1	1	0	0	0	1	0	0
213	1	1.6	15	1	50	0	9	5	1	1.83	0.001	1	1	1	0	0	0	1	0	0
219	1	4.0	18	1	31	0	3	0	0	1.2	0.3	1	1	1	0	0	0	1	0	0
59	1	1.0	5	1	37	0	4	2	1	3.0	0.08	0	0	1	0	0	0	0	1	0
137	0	2.0	15	1	49	0	16	10	0	0.75	0.1	1	1	0	1	0	0	0	0	1
162	1	2.0	20	1	34	0	4	2	1	3.7	0.6	0	0	1	0	0	0	0	1	0
150	1	7.0	20	1	32	0	2	0	1	2.9960000000000004	0.2	1	0	0	0	0	0	0	1	0
153	1	3.5	25	0	27	1	1	0	0	0.4	0.0	1	0	0	0	0	1	0	0	0
151	1	10.0	20	1	35	0	4	2	1	2.5	0.5	1	0	0	0	0	0	1	0	0
205	1	7.0	30	0	29	0	4	2	0	0.75	0.12	1	0	1	0	0	0	0	0	0
225	1	8.0	22	0	24	0	5	1	0	0.8	0.1	1	1	1	0	0	0	0	0	0
11	1	12.5	40	0	27	0	2	0	0	1.3	0.08	1	0	1	0	0	0	0	0	0
21	1	13.5	22	1	42	0	3	1	1	3.22	0.05	1	0	1	0	0	0	0	1	0
294	0	5.4	20	1	28	0	2	0	0	0.5	0.09	1	1	0	0	1	0	0	0	0
410	1	8.9	35	0	38	0	5	3	1	2.43	0.3	0	0	0	0	0	0	0	1	0
155	1	8.0	20	1	29	0	5	2	1	3.0	0.2	0	0	1	0	0	0	0	1	0
91	1	15.0	20	1	28	1	2	1	0	3.52	0.5	0	1	0	0	0	0	0	1	0
143	0	2.0	15	1	35	0	3	0	0	1.4	0.1	1	0	1	0	0	0	1	0	0
362	1	5.5	35	1	35	0	2	0	0	1.4	0.14	0	0	1	0	0	0	1	0	0
166	1	12.5	30	1	35	0	4	1	0	1.5	0.06	1	0	1	0	0	0	1	0	0
26	0	1.0	5	0	34	1	1	0	0	0.72	0.02	1	0	1	0	0	0	0	0	0
250	1	6.5	20	1	37	0	6	1	1	1.5	0.08	1	1	0	1	0	0	0	0	0
233	1	2.5	7	1	35	1	3	1	0	0.78	0.04	1	1	1	0	0	0	0	0	0
429	1	3.5	15	1	56	0	5	0	1	1.9	0.08	1	1	1	0	0	0	0	0	0
326	0	10.5	35	1	37	0	3	1	1	3.2	0.45	1	1	0	0	0	0	0	1	0
338	0	7.8	23	1	35	1	3	2	0	1.45	0.12	1	1	0	0	1	0	1	0	0
41	0	15.0	28	1	51	0	8	4	1	3.75	0.15	0	0	1	0	0	0	0	1	0
2	1	3.0	5	1	36	1	4	2	0	0.45	0.3	0	1	0	1	0	0	0	0	0
344	0	1.2	5	1	41	0	5	3	1	2.15	0.25	0	0	0	0	0	0	0	1	0
376	0	3.0	8	1	32	0	8	3	1	1.5	0.15	1	0	1	0	0	0	0	0	0
258	0	10.0	20	1	24	1	1	0	0	0.4	0.1	1	0	1	0	0	0	0	0	1
42	1	12.0	33	1	39	0	6	2	1	2.2	0.2	1	0	0	0	0	0	1	0	0
218	0	5.0	10	1	55	0	4	2	1	1.5	0.15	1	1	1	0	0	0	1	0	0
123	0	1.2	5	0	29	0	4	2	0	1.3	0.03	1	1	1	0	0	0	1	0	0
436	1	3.4	15	1	44	0	6	3	1	3.5	0.35	1	0	0	0	0	0	0	1	0
361	0	5.4	30	1	45	0	6	3	0	1.25	0.1	0	1	0	0	0	0	1	0	0
275	1	0.5	5	0	34	0	4	2	0	1.25	0.03	1	1	0	0	0	1	1	0	0
424	0	1.5	15	1	35	0	4	2	0	1.7	0.03	1	0	1	0	0	0	1	0	0
189	0	1.9	4	1	32	0	2	0	1	1.35	0.3	0	1	1	0	0	0	1	0	0
386	1	0.85	10	1	38	0	4	2	1	2.25	0.0	1	0	0	0	0	1	0	1	0
178	1	5.0	15	1	31	1	1	0	0	1.5	0.07	0	0	1	0	0	0	0	0	0
18	0	3.0	8	0	38	1	1	0	0	0.602	0.1	1	1	1	0	0	0	0	0	0
375	1	2.5	15	0	38	0	5	3	1	1.8	0.18	1	1	0	1	0	0	1	0	0
288	1	6.4	20	0	34	0	5	4	1	2.2	0.2	1	1	0	0	0	0	0	1	0
319	0	2.2	8	0	32	1	1	0	0	1.2	0.08	1	1	1	0	0	0	1	0	0
359	0	6.4	28	0	37	1	3	2	0	0.92	0.08	0	1	0	0	1	0	0	0	1
29	0	3.0	7	1	50	0	6	4	1	2.59	1.0	0	1	0	0	0	0	0	1	0
170	0	3.8	10	1	37	1	1	0	0	1.4	0.035	1	1	1	0	0	0	1	0	0
322	1	0.55	6	0	41	0	6	3	1	3.2	0.2	1	0	0	0	0	1	0	1	0
403	0	5.3	25	1	45	0	5	2	0	1.5	0.08	1	0	0	0	1	0	1	0	0
254	0	2.4	15	1	37	0	7	4	1	2.85	0.12	1	1	0	0	0	0	0	1	0
267	1	0.15	2	0	47	0	7	3	0	1.5	0.02	1	0	0	0	0	1	1	0	0
19	1	3.0	12	1	23	1	1	0	0	1.0859999999999999	0.042	1	1	0	0	1	0	1	0	0
266	1	3.0	14	0	22	0	2	0	0	0.4	0.05	1	1	0	1	0	0	0	0	0
245	1	3.0	15	1	42	0	7	4	0	0.6	0.06	1	1	1	0	0	0	0	0	1
406	0	7.3	25	1	46	0	7	4	1	2.45	0.06	0	1	1	0	0	0	0	1	0
36	1	3.0	8	1	36	0	6	3	1	3.0	0.5	1	1	0	0	0	0	0	1	0
38	1	2.3	7	1	50	0	8	5	1	4.2	0.5	1	0	0	0	0	0	0	1	0
418	0	6.7	25	0	44	0	4	2	1	3.75	0.35	1	0	0	0	0	0	0	1	0
390	1	0.55	5	0	48	0	7	3	1	2.3	0.0	1	0	0	0	0	1	1	0	0
401	1	4.5	25	1	50	0	6	4	1	2.55	0.35	0	0	0	0	0	0	0	1	0
389	1	2.5	15	0	28	1	1	0	0	0.45	0.075	0	1	0	0	1	0	0	0	1
5	1	3.0	7	1	48	1	1	6	0	0.75	0.03	1	0	1	0	0	0	1	0	0
55	1	1.0	5	1	43	0	5	2	1	2.35	0.5	1	0	0	0	0	0	0	1	0
323	1	0.45	5	1	38	0	5	3	1	2.45	0.08	0	0	0	0	0	1	0	1	0
224	1	1.0	5	0	20	0	6	4	0	0.75	0.15	0	0	1	0	0	0	0	0	0
360	1	5.1	25	1	50	0	4	2	1	1.85	0.35	1	0	0	0	0	0	1	0	0
130	0	8.2	30	1	38	0	5	2	1	1.923	0.12	1	1	0	1	0	0	0	1	0
257	0	5.0	25	0	22	0	2	0	1	0.4	0.0	1	0	0	0	0	1	0	0	1
142	1	4.5	15	0	31	0	4	1	0	1.25	0.3	1	1	0	0	1	0	1	0	0
200	0	5.0	17	1	32	0	8	4	0	1.7	0.15	0	0	1	0	0	0	0	0	0
197	0	7.6	20	0	25	1	6	0	0	1.3	0.1	1	0	1	0	0	0	1	0	0
68	1	2.5	7	1	31	0	3	0	0	0.95	0.05	1	1	1	0	0	0	0	0	0
357	1	6.8	55	1	40	0	5	3	0	1.2	0.07	0	0	1	0	0	0	1	0	0
253	0	16.0	20	1	32	1	1	0	0	1.0	0.1	1	0	1	0	0	0	1	0	0
8	1	11.0	30	1	52	0	3	1	0	1.05	0.085	1	1	1	0	0	0	0	0	1
248	0	2.5	25	1	45	0	4	2	0	0.6	0.03	1	0	0	0	0	1	0	0	1
333	1	8.4	30	1	53	0	8	3	0	0.45	0.06	0	1	1	0	0	0	0	0	1
187	1	4.0	15	0	30	0	8	3	0	1.2	0.3	0	1	1	0	0	0	1	0	0
37	1	5.2	15	1	51	0	5	2	1	4.0	0.3	1	1	0	0	0	0	0	1	0
198	1	4.5	15	1	29	0	3	0	0	1.78	0.08	0	0	1	0	0	0	1	0	0
204	0	2.0	8	0	29	0	3	0	0	0.6	0.1	1	1	1	0	0	0	0	0	0
114	0	4.0	10	1	34	0	6	2	1	1.5	0.05	1	0	1	0	0	0	1	0	0
317	0	6.4	15	0	40	0	5	3	1	2.05	0.35	0	0	0	0	0	0	0	1	0
51	1	3.5	10	1	39	0	5	2	1	4.25	0.5	1	0	0	0	0	0	0	1	0
377	1	3.0	15	1	39	0	5	3	1	2.2	0.08	1	0	1	0	0	0	0	1	0
48	1	6.0	15	0	45	0	8	5	1	3.0	0.8	0	1	0	0	0	0	0	1	0
335	0	0.7	10	1	45	0	5	3	1	2.3	0.15	1	0	1	0	0	0	0	1	0
