# Supplementary material for: Modeling vehicle ownership with machine learning techniques in the Greater Tamale Area, Ghana
Source: PLoS One. 2021 Feb 16;16(2):e0246044. doi: 10.1371/journal.pone.0246044 (PMC7886192; doi:10.1371/journal.pone.0246044)
Supplement: S4 File — (CSV) [file pone.0246044.s005.csv]

ID	Vown
1.0	1
2.0	2
3.0	1
4.0	1
5.0	1
6.0	1
7.0	0
8.0	1
9.0	1
10.0	1
11.0	1
12.0	1
13.0	0
14.0	0
15.0	1
16.0	0
17.0	1
18.0	1
19.0	2
20.0	1
21.0	1
22.0	2
23.0	2
24.0	2
25.0	1
26.0	1
27.0	0
28.0	2
29.0	0
30.0	0
31.0	2
32.0	0
33.0	1
34.0	0
35.0	1
36.0	0
37.0	0
38.0	0
39.0	0
40.0	0
41.0	1
42.0	0
43.0	0
44.0	0
45.0	0
46.0	0
47.0	0
48.0	0
49.0	1
50.0	0
51.0	0
52.0	1
53.0	1
54.0	0
55.0	0
56.0	0
57.0	0
58.0	0
59.0	1
60.0	0
61.0	0
62.0	0
63.0	0
64.0	0
65.0	0
66.0	1
67.0	0
68.0	1
69.0	0
70.0	0
71.0	1
72.0	0
73.0	1
74.0	2
75.0	1
76.0	2
77.0	1
78.0	0
79.0	1
80.0	1
81.0	0
82.0	2
83.0	1
84.0	1
85.0	1
86.0	1
87.0	1
88.0	1
89.0	1
90.0	1
91.0	0
92.0	1
93.0	1
94.0	2
95.0	1
96.0	0
97.0	1
98.0	1
99.0	0
100.0	1
101.0	2
102.0	0
103.0	0
104.0	1
105.0	1
106.0	1
107.0	0
108.0	2
109.0	1
110.0	1
111.0	1
112.0	1
113.0	1
114.0	1
115.0	1
116.0	2
117.0	1
118.0	1
119.0	1
120.0	1
121.0	0
122.0	1
123.0	1
124.0	0
125.0	2
126.0	1
127.0	1
128.0	0
129.0	1
130.0	0
131.0	1
132.0	1
133.0	0
134.0	0
135.0	0
136.0	0
137.0	2
138.0	1
139.0	1
140.0	2
141.0	0
142.0	2
143.0	1
144.0	1
145.0	2
146.0	2
147.0	1
148.0	1
149.0	0
150.0	0
151.0	0
152.0	1
153.0	2
154.0	1
155.0	1
156.0	1
157.0	1
158.0	2
159.0	1
160.0	1
161.0	1
162.0	1
163.0	0
164.0	1
165.0	1
166.0	1
167.0	1
168.0	1
169.0	1
170.0	1
171.0	1
172.0	2
173.0	2
174.0	1
175.0	1
176.0	2
177.0	1
178.0	1
179.0	2
180.0	1
181.0	1
182.0	1
183.0	2
184.0	2
185.0	1
186.0	1
187.0	1
188.0	1
189.0	1
190.0	1
191.0	1
192.0	1
193.0	0
194.0	2
195.0	1
196.0	1
197.0	1
198.0	1
199.0	2
200.0	1
201.0	1
202.0	1
203.0	1
204.0	1
205.0	1
206.0	2
207.0	1
208.0	0
209.0	0
210.0	1
211.0	1
212.0	1
213.0	1
214.0	1
215.0	1
216.0	1
217.0	2
218.0	1
219.0	1
220.0	1
221.0	1
222.0	2
223.0	1
224.0	1
225.0	1
226.0	2
227.0	1
228.0	2
229.0	2
230.0	1
231.0	1
232.0	1
233.0	1
234.0	2
235.0	0
236.0	1
237.0	1
238.0	1
239.0	2
240.0	1
241.0	1
242.0	2
243.0	2
244.0	1
245.0	1
246.0	1
247.0	0
248.0	2
249.0	1
250.0	2
251.0	1
252.0	0
253.0	1
254.0	0
255.0	1
256.0	1
257.0	2
258.0	1
259.0	2
260.0	1
261.0	1
262.0	1
263.0	1
264.0	0
265.0	1
266.0	2
267.0	1
268.0	1
269.0	1
270.0	1
271.0	1
272.0	1
273.0	0
274.0	2
275.0	1
276.0	1
277.0	1
278.0	1
279.0	1
280.0	1
281.0	1
282.0	1
283.0	1
284.0	0
285.0	1
286.0	1
287.0	2
288.0	0
289.0	1
290.0	1
291.0	1
292.0	1
293.0	2
294.0	2
295.0	2
296.0	2
297.0	1
298.0	2
299.0	1
300.0	2
301.0	2
302.0	2
303.0	1
304.0	2
305.0	2
306.0	1
307.0	1
308.0	1
309.0	2
310.0	0
311.0	2
312.0	1
313.0	1
314.0	1
315.0	1
316.0	1
317.0	0
318.0	2
319.0	1
320.0	0
321.0	2
322.0	0
323.0	1
324.0	1
325.0	2
326.0	0
327.0	1
328.0	2
329.0	1
330.0	1
331.0	0
332.0	1
333.0	1
334.0	2
335.0	1
336.0	2
337.0	1
338.0	2
339.0	2
340.0	1
341.0	0
342.0	0
343.0	2
344.0	0
345.0	2
346.0	2
347.0	1
348.0	2
349.0	2
350.0	1
351.0	1
352.0	1
353.0	2
354.0	1
355.0	1
356.0	2
357.0	1
358.0	2
359.0	2
360.0	0
361.0	1
362.0	1
363.0	2
364.0	2
365.0	2
366.0	1
367.0	1
368.0	2
369.0	1
370.0	2
371.0	0
372.0	0
373.0	1
374.0	1
375.0	2
376.0	1
377.0	1
378.0	1
379.0	1
380.0	1
381.0	1
382.0	1
383.0	2
384.0	2
385.0	1
386.0	0
387.0	0
388.0	0
389.0	2
390.0	0
391.0	2
392.0	2
393.0	2
394.0	1
395.0	0
396.0	1
397.0	1
398.0	1
399.0	0
400.0	2
401.0	0
402.0	1
403.0	2
404.0	2
405.0	2
406.0	1
407.0	2
408.0	2
409.0	1
410.0	0
411.0	1
412.0	2
413.0	2
414.0	0
415.0	1
416.0	1
417.0	0
418.0	0
419.0	2
420.0	1
421.0	2
422.0	2
423.0	2
424.0	1
425.0	1
426.0	2
427.0	1
428.0	0
429.0	1
430.0	2
431.0	2
432.0	2
433.0	1
434.0	0
435.0	1
436.0	0
437.0	0
438.0	1
439.0	2
440.0	2
441.0	2
