# Supplementary material for: Modeling vehicle ownership with machine learning techniques in the Greater Tamale Area, Ghana
Source: PLoS One. 2021 Feb 16;16(2):e0246044. doi: 10.1371/journal.pone.0246044 (PMC7886192; doi:10.1371/journal.pone.0246044)
Supplement: S5 File — (CSV) [file pone.0246044.s006.csv]

ID	Vown
118	1
149	0
306	1
273	0
307	1
135	0
353	2
49	1
65	0
56	0
331	0
194	2
330	1
304	2
154	1
140	2
202	1
413	2
179	2
314	1
128	0
399	0
240	1
28	2
420	1
369	1
132	1
62	0
241	1
40	0
191	1
286	1
393	2
212	1
176	2
365	2
278	1
282	1
35	1
292	1
279	1
33	1
90	1
85	1
312	1
7	0
341	0
66	1
263	1
54	0
75	1
39	0
138	1
432	2
370	2
131	1
67	0
207	1
159	1
64	0
12	1
24	2
396	1
60	0
438	1
372	0
346	2
243	2
415	1
113	1
421	2
272	1
112	1
249	1
126	1
30	0
315	1
332	1
221	1
211	1
182	1
373	1
434	0
236	1
161	1
63	0
228	2
270	1
237	1
103	0
141	0
10	1
195	1
190	1
367	1
3	1
31	2
405	2
244	1
167	1
106	1
336	2
152	1
136	0
251	1
271	1
201	1
374	1
115	1
98	1
147	1
100	1
4	1
43	0
313	1
238	1
160	1
70	0
368	2
274	2
52	1
108	2
45	0
380	1
437	0
193	0
260	1
310	0
416	1
127	1
107	0
387	0
351	1
74	2
125	2
352	1
199	2
227	1
301	2
148	1
276	1
395	0
210	1
235	0
9	1
334	2
268	1
133	0
110	1
223	1
281	1
47	0
234	2
342	0
384	2
414	0
232	1
255	1
88	1
217	2
81	0
347	1
392	2
407	2
284	0
79	1
417	0
309	2
96	0
383	2
181	1
94	2
102	0
349	2
231	1
174	1
398	1
83	1
400	2
305	2
109	1
192	1
318	2
247	0
122	1
364	2
404	2
431	2
6	1
354	1
175	1
327	1
355	1
280	1
17	1
186	1
289	1
340	1
16	0
203	1
350	1
214	1
46	0
311	2
363	2
206	2
163	0
378	1
324	1
295	2
120	1
173	2
165	1
95	1
283	1
269	1
427	1
23	2
440	2
14	0
105	1
22	2
101	2
25	1
146	2
87	1
430	2
242	2
117	1
408	2
426	2
220	1
53	1
1	1
72	0
76	2
82	2
264	0
180	1
158	2
293	2
246	1
321	2
78	0
411	1
441	2
402	1
229	2
397	1
339	2
111	1
343	2
285	1
435	1
261	1
277	1
423	2
419	2
58	0
291	1
15	1
208	0
177	1
259	2
230	1
57	0
337	1
145	2
215	1
71	1
168	1
169	1
124	0
188	1
34	0
119	1
329	1
265	1
345	2
50	0
97	1
172	2
409	1
256	1
156	1
381	1
298	2
303	1
27	0
290	1
13	0
222	2
164	1
86	1
32	0
144	1
92	1
320	0
422	2
185	1
239	2
379	1
348	2
184	2
77	1
299	1
428	0
252	0
