# Supplementary material for: Modeling vehicle ownership with machine learning techniques in the Greater Tamale Area, Ghana
Source: PLoS One. 2021 Feb 16;16(2):e0246044. doi: 10.1371/journal.pone.0246044 (PMC7886192; doi:10.1371/journal.pone.0246044)
Supplement: S6 File — (CSV) [file pone.0246044.s007.csv]

ID	Vown
296	2
356	2
61	0
93	1
433	1
216	1
134	0
139	1
439	2
302	2
382	1
99	0
328	2
116	2
20	1
84	1
308	1
425	1
183	2
129	1
388	0
80	1
412	2
226	2
391	2
89	1
104	1
358	2
287	2
297	1
44	0
316	1
394	1
385	1
262	1
300	2
325	2
171	1
69	0
209	0
196	1
371	0
121	0
73	1
157	1
366	1
213	1
219	1
59	1
137	2
162	1
150	0
153	2
151	0
205	1
225	1
11	1
21	1
294	2
410	0
155	1
91	0
143	1
362	1
166	1
26	1
250	2
233	1
429	1
326	0
338	2
41	1
2	2
344	0
376	1
258	1
42	0
218	1
123	1
436	0
361	1
275	1
424	1
189	1
386	0
178	1
18	1
375	2
288	0
319	1
359	2
29	0
170	1
322	0
403	2
254	0
267	1
19	2
266	2
245	1
406	1
36	0
38	0
418	0
390	0
401	0
389	2
5	1
55	0
323	1
224	1
360	0
130	0
257	2
142	2
200	1
197	1
68	1
357	1
253	1
8	1
248	2
333	1
187	1
37	0
198	1
204	1
114	1
317	0
51	0
377	1
48	0
335	1
