# Supplementary material for: Modeling vehicle ownership with machine learning techniques in the Greater Tamale Area, Ghana
Source: PLoS One. 2021 Feb 16;16(2):e0246044. doi: 10.1371/journal.pone.0246044 (PMC7886192; doi:10.1371/journal.pone.0246044)
Supplement: S7 File — (CSV) [file pone.0246044.s008.csv]

Features	Description
Density	1 if respondent resides within 2km from the Central Bussiness District
Distance	Average travel distance to work in kilometres
Time	Average travel time to work in minutes
Gender	1 if respondent is a male
Age	Age of the respondents
MaritalStatus	1 if respondent is maried
HouseholdSize	Household size of the respondent
CHS	Number of childered in the respondent household
OcR	1 if respondent is a senior staff
IncomeT	Average monthly income of the respondent in GH¢1,000.00
METT	Average monthly expenditure on transport in GH¢1,000.00
BLanes	1 if the respondent agrees that there is adequate provision of non-motorized infrastructure
MBus	1 if the respondent is willing to shift to a Metro Bus service
walking_cycling	1 if respondent mode choice is Walking/Bicycle
M_motocycle	1 if respondent mode choice is motorcycle
M_car	1 if respondent mode choice is car
tricycle_taxi	1 if respondent mode choice is tricycle-taxi
taxi	1 if respondent mode choice is taxi
Secondary_lower	1 if respondent level of education is Secondary School or lower
HND	1 if respondent level of education is Higher National Diploma/Certificate/Diploma
Degree	1 if respondent level of education is a Degree
Posgraduate	1 if resondent level of education is a Posgraduate
