# Supplementary material for: Modeling vehicle ownership with machine learning techniques in the Greater Tamale Area, Ghana
Source: PLoS One. 2021 Feb 16;16(2):e0246044. doi: 10.1371/journal.pone.0246044 (PMC7886192; doi:10.1371/journal.pone.0246044)
Supplement: S8 File — (CSV) [file pone.0246044.s009.csv]

code	description
0	no_vehicle
1	motorcycle
2	car
